# Supplementary material for: Nitrogen source type modulates heat stress response in coral symbiont (Cladocopium goreaui)
Source: Appl Environ Microbiol. 2025 Jan 7;91(2):e00591-24. doi: 10.1128/aem.00591-24 (PMC11837503; doi:10.1128/aem.00591-24)
Supplement: Supplemental tables — Tables S1 to S9. [file aem.00591-24-s0002.xlsx]

## Sheet: S1_coHS-DEG
Gene ID	NH4_25_1 FPKM	NH4_25_2 FPKM	NH4_25_3 FPKM	NH4_31_1 FPKM	NH4_31_2 FPKM	NH4_31_3 FPKM	NO3_25_1 FPKM	NO3_25_2 FPKM	NO3_25_3 FPKM	NO3_31_1 FPKM	NO3_31_2 FPKM	NO3_31_3 FPKM	Urea_25_1 FPKM	Urea_25_2 FPKM	Urea_25_3 FPKM	Urea_31_1 FPKM	Urea_31_2 FPKM	Urea_31_3 FPKM	total FPKM	average log2FC	log2(NH4_31/NH4_25)	Qvalue(NH4_25-vs-NH4_31)	Pvalue(NH4_25-vs-NH4_31)	log2(NO3_31/NO3_25)	Qvalue(NO3_25-vs-NO3_31)	Pvalue(NO3_25-vs-NO3_31)	log2(Urea_31/Urea_25)	Qvalue(Urea_25-vs-Urea_31)	Pvalue(Urea_25-vs-Urea_31)	log2(Urea_25/NH4_25)	Qvalue(NH4_25-vs-Urea_25)	Pvalue(NH4_25-vs-Urea_25)	log2(NH4_25/NO3_25)	Qvalue(NO3_25-vs-NH4_25)	Pvalue(NO3_25-vs-NH4_25)	log2(Urea_25/NO3_25)	Qvalue(NO3_25-vs-Urea_25)	Pvalue(NO3_25-vs-Urea_25)	log2(Urea_31/NH4_31)	Qvalue(NH4_31-vs-Urea_31)	Pvalue(NH4_31-vs-Urea_31)	log2(NH4_31/NO3_31)	Qvalue(NO3_31-vs-NH4_31)	Pvalue(NO3_31-vs-NH4_31)	log2(Urea_31/NO3_31)	Qvalue(NO3_31-vs-Urea_31)	Pvalue(NO3_31-vs-Urea_31)	Kegg Orthology	Nr
SymbC1.scaffold623.2	2593	2391.42	2158.94	989.98	1457.28	1395.97	2668.88	2733.32	2402.9	1584.34	1407.12	1118.37	3404.99	3556.38	3079.27	1453.18	1450.41	1692.11	37537.9	-0.988277	-0.785874	3.57881e-05	1.67832e-07	-0.943557	1.68533e-17	2.99465e-20	-1.2354	3.92455e-42	2.19035e-45	0.538809	2.83388e-05	3.55334e-08	-0.118866	0.999989	0.211284	0.438242	9.33182e-09	9.29666e-11	0.131326	0.553163	0.360086	0.0532813	0.87995	0.72969	0.164303	0.724738	0.184506		OLQ10014.1|6.2e-40|hypothetical protein AK812_SmicGene6301 [Symbiodinium microadriaticum]
BGI_novel_G010208	376.53	332.61	306.59	123.47	195.24	195.78	364.71	389.21	313.12	228.19	179.77	148.07	447.74	445.49	414.03	190.33	189.12	230.17	5070.17	-1.00874	-0.859564	6.36981e-05	3.46726e-07	-0.952211	1.22953e-12	4.36648e-15	-1.21445	2.92334e-34	2.12102e-37	0.420961	0.00298629	2.53776e-05	-0.0622256	0.999989	0.576332	0.374563	7.78671e-05	3.1551e-06	0.114147	0.671941	0.489616	0.0439886	0.913266	0.801385	0.137617	0.856941	0.33663
SymbC1.scaffold468.7	88.08	100.07	102.66	163.34	199.9	170.45	105.36	107.26	96.71	192.85	212.2	213.33	84.81	94.94	84.63	165.24	172.37	152.88	2507.08	0.884411	0.930935	1.17805e-07	1.64423e-10	0.953005	6.59948e-22	6.96264e-25	0.769294	3.88757e-11	8.01706e-13	-0.0771066	0.882018	0.556556	-0.0721953	0.999989	0.544245	-0.137329	0.354885	0.116115	-0.24346	0.140103	0.0523988	-0.0572951	0.832134	0.649546	-0.320976	0.106092	0.00261964		CAE7832694.1|0e-00|ykpB [Symbiodinium sp. CCMP2592]
SymbC1.scaffold4954.2	91.09	100.83	96.01	150.02	173.15	150.89	90.44	92.72	92.6	151.57	170.7	201.69	81.78	86.55	80.2	179.19	174.47	167.8	2331.7	0.871162	0.782304	1.35508e-06	2.98826e-09	0.879335	3.80879e-14	1.07862e-16	0.951848	2.19081e-23	5.2577e-26	-0.152567	0.577392	0.174251	0.0723558	0.999989	0.47386	-0.0657346	0.679179	0.35298	0.0156457	0.941179	0.890391	0.00432691	0.991248	0.975482	0.00077102	0.999964	0.994854	K09291//nucleoprotein TPR+ko03013//RNA transport;K10352//myosin heavy chain
SymbC1.scaffold141.11	71.1	71.59	71.17	125.93	140.48	148.67	71	71.5	79.14	166.45	172.17	181.07	85.2	101.88	96.36	165.38	156.71	172.07	2147.87	0.951033	1.02295	2.53008e-08	2.89564e-11	1.16764	7.14123e-23	6.54286e-26	0.662514	6.85234e-07	3.9525e-08	0.455103	0.0396156	0.0015537	-0.0402346	0.999989	0.762086	0.436312	0.00250987	0.000195831	0.105566	0.621437	0.430666	-0.150019	0.555118	0.283182	-0.0667994	0.929852	0.538945		OLP83561.1|1.2e-73|hypothetical protein AK812_SmicGene35645, partial [Symbiodinium microadriaticum]
BGI_novel_G006719	119.06	135.12	141.52	73.57	32.01	62.59	148.01	140.01	128.06	35.75	37.18	34.09	214.37	246.97	254.71	39.17	50.29	32.11	1924.59	-1.86884	-1.02532	0.00203426	3.31055e-05	-1.95358	7.69122e-78	4.27077e-82	-2.62761	8.69025e-66	9.7003e-70	0.877357	2.62204e-07	1.31934e-10	-0.0555178	0.999989	0.642022	0.857198	1.40365e-17	1.01842e-20	-0.531918	0.32109	0.161791	0.769807	0.0129522	0.000880192	0.189033	0.809233	0.267298
SymbC1.scaffold2628.1	125.82	143.7	150.69	81.75	36	77.96	161.52	169.47	150.01	50.18	44.11	53.75	157.68	177.51	189.78	38.13	43.73	28.05	1879.84	-1.64523	-0.901734	0.00959156	0.000324235	-1.69903	9.01945e-50	7.51245e-54	-2.33491	1.34005e-48	4.48739e-52	0.370736	0.116529	0.00920233	-0.170321	0.999989	0.169254	0.221156	0.10926	0.0219892	-0.921536	0.00375723	0.000462179	0.545286	0.100904	0.0206612	-0.393786	0.340157	0.0262438
SymbC1.scaffold34371.1	67.78	37.98	54.61	98.32	96.52	89.5	55.38	62.41	58.64	104.75	112.11	108.55	46.19	46.71	51.74	109.92	104.05	113.58	1418.74	0.920048	0.88181	0.00124557	1.57156e-05	0.860955	1.22324e-08	8.11688e-11	1.01738	6.19626e-11	1.35735e-12	-0.0487736	0.952977	0.803182	-0.0893067	0.999989	0.628429	-0.133673	0.676253	0.349704	0.0600718	0.812854	0.689767	-0.0294605	0.939681	0.848402	0.00956826	0.997079	0.940792	K15502//serine/threonine-protein phosphatase 6 regulatory ankyrin repeat subunit A;K15503//serine/threonine-protein phosphatase 6 regulatory ankyrin repeat subunit B	OLQ08675.1|6.5e-37|Inversin [Symbiodinium microadriaticum]
SymbC1.scaffold201.10	53.84	59.39	57.93	98.45	110.57	92.53	62.84	60.82	62.31	86.76	109.69	116.64	46.49	47.57	49.67	96.33	92.81	89.9	1394.54	0.806331	0.8763	2.75126e-07	4.53116e-10	0.706308	6.54557e-08	5.14297e-10	0.836384	2.95221e-14	3.10585e-16	-0.187741	0.506941	0.132059	-0.103072	0.999989	0.344131	-0.280906	0.00909492	0.000937885	-0.232818	0.147375	0.056003	0.0931962	0.770396	0.529876	-0.155628	0.766331	0.221296
SymbC1.scaffold1659.1	54.72	44.22	39.92	70.3	77.1	57.6	53.45	51.41	46.57	135.57	130.22	103.21	42.64	44.1	40.56	103.49	83.31	129.29	1307.68	1.0083	0.629848	0.00457393	0.000105606	1.22003	1.91035e-26	1.21989e-29	1.17503	1.26049e-16	8.86403e-19	-0.0600803	0.902177	0.650375	-0.112862	0.999989	0.379978	-0.163823	0.291043	0.0864957	0.48121	0.0189818	0.00373244	-0.665023	0.00089192	8.35858e-06	-0.210128	0.683638	0.154447	K21767//tubulin-specific chaperone D	OLQ03315.1|1.1e-80|putative transporter YrhG [Symbiodinium microadriaticum]
BGI_novel_G005744	91.81	103.39	95.14	52.91	57.36	67.94	91.5	84.4	73.25	39.3	45.01	37.6	104.09	106.05	101.97	53.13	52.94	43.08	1300.87	-0.930771	-0.587582	0.0119692	0.000455874	-1.03307	5.41549e-13	1.75915e-15	-1.17166	3.84582e-17	2.41471e-19	0.161515	0.6084	0.19551	0.221327	0.999989	0.0854548	0.406263	0.000826378	5.15866e-05	-0.383087	0.0854424	0.0272229	0.684994	0.00250205	5.56165e-05	0.291321	0.505373	0.0651858
SymbC1.scaffold7632.3	43.42	49.53	53.16	77.34	93.24	77.17	46.92	47.3	51.85	82.2	95.47	106.9	48.66	53.67	55.53	104.67	91.98	92.68	1271.69	0.824387	0.814046	3.98407e-05	1.87949e-07	0.909711	1.03054e-12	3.6051e-15	0.749404	1.28456e-09	3.81423e-11	0.160886	0.69451	0.266734	0.0139518	0.999989	0.91538	0.195392	0.201285	0.0508787	0.0981573	0.633177	0.445016	-0.0477831	0.886956	0.742615	0.0303684	0.973744	0.809167		KAA0147783.1|1.8e-06|hypothetical protein FNF29_07128 [Cafeteria roenbergensis]
SymbC1.scaffold5194.1	52.49	42.86	40.04	62.08	82.77	64.1	43.54	46.77	47.58	94.66	93.95	91.38	46.94	45.11	35.87	121.3	112.57	137.48	1261.49	0.954339	0.631918	0.00135598	1.82064e-05	0.907523	6.77924e-24	5.27011e-27	1.32358	5.39915e-31	6.62935e-34	-0.0129122	0.986982	0.921165	-0.0146053	0.999989	0.900392	-0.0139001	0.963938	0.878021	0.677663	1.66557e-05	3.37597e-07	-0.252617	0.173823	0.0461026	0.404014	0.0100979	6.66696e-05	K12818//ATP-dependent RNA helicase DHX8/PRP22 [EC:3.6.4.13]+ko03040//Spliceosome	OLP81533.1|8.9e-230|putative peptide/nitrate transporter [Symbiodinium microadriaticum]
SymbC1.scaffold3499.1	84.27	72.98	65.15	23.53	46.79	41.23	81.42	85.28	71.63	59.36	53.2	42.8	97.82	99.24	85.9	58.1	54.34	64.26	1187.3	-0.770716	-0.870665	0.000735063	7.98179e-06	-0.642347	5.70313e-07	5.57361e-09	-0.799136	4.46725e-15	4.06397e-17	0.405041	0.0127272	0.000259361	-0.0907983	0.999989	0.421908	0.331201	0.000715872	4.34298e-05	0.528593	0.0226438	0.00469464	-0.313162	0.279035	0.0935801	0.190306	0.652804	0.134257	K13026//ATP-dependent RNA helicase DHX57 [EC:3.6.4.13];K14442//ATP-dependent RNA helicase DHX36 [EC:3.6.4.13]+ko03018//RNA degradation;K14442//ATP-dependent RNA helicase DHX36 [EC:3.6.4.13]+ko03018//RNA degradation	OLQ07989.1|8.7e-56|Peptidyl-prolyl cis-trans isomerase G [Symbiodinium microadriaticum]
SymbC1.scaffold11103.2	82.79	84.59	103.65	40.38	38.09	49.77	93.02	79.33	102.08	24.55	24.56	23.82	98.13	107.4	112.74	25.94	30.04	27.63	1148.51	-1.60567	-0.923495	0.000377142	3.27409e-06	-1.87034	2.22954e-32	6.80909e-36	-2.02316	4.16684e-36	2.79068e-39	0.285229	0.358402	0.0665448	-0.0194713	0.999989	0.894977	0.287617	0.0847641	0.0156731	-0.738809	0.0029781	0.000340148	0.920599	0.000814726	6.88182e-06	0.184672	0.858346	0.342181
BGI_novel_G012371	45.25	47.22	44.73	71.3	72.12	68.79	43.06	47.23	46.17	80.1	87.03	102.15	26.32	33.18	28.23	83.63	80.66	74.69	1081.86	0.978414	0.70096	0.000314618	2.58442e-06	0.92418	7.91055e-12	3.16264e-14	1.3101	3.22289e-20	1.21415e-22	-0.55401	0.0113309	0.00020623	0.0172844	0.999989	0.890791	-0.53079	0.00030198	1.5492e-05	0.037889	0.872062	0.781258	-0.177004	0.502855	0.238978	-0.161525	0.759777	0.214009
SymbC1.scaffold2004.10	41.37	49.28	51.31	66.42	80.75	63.4	39.38	42.97	45.77	66.74	73.18	78.19	46.46	44.03	43.53	73.26	79.68	73.43	1059.15	0.660269	0.621226	0.00428228	9.71833e-05	0.720521	7.6968e-09	4.8722e-11	0.639061	2.84568e-08	1.16734e-09	-0.0322732	0.957946	0.81532	0.146079	0.999989	0.279082	0.134557	0.433791	0.158058	-0.0166627	0.945885	0.898086	0.0858361	0.77382	0.535227	0.0507062	0.94265	0.655596	K18106//D-galacturonate reductase [EC:1.1.1.-]+ko00040//Pentose and glucuronate interconversions+ko01100//Metabolic pathways	GBG32876.1|5.3e-109|Inositol 2-dehydrogenase [Hondaea fermentalgiana]
SymbC1.scaffold3996.1	71.35	68.02	66.69	27.86	44.25	38.19	61.42	60.48	53.79	39.45	42.49	34.61	87.49	88.55	73.21	41.69	41.59	37.03	978.16	-0.84723	-0.801112	9.15661e-05	5.34204e-07	-0.623388	2.5308e-07	2.29064e-09	-1.11719	2.22282e-21	6.63713e-24	0.293836	0.103503	0.00764705	0.227741	0.999989	0.0296333	0.543043	2.34495e-08	2.68294e-10	0.0183925	0.952715	0.909519	0.0654377	0.852047	0.680282	0.0652473	0.931395	0.601558	K00013//histidinol dehydrogenase [EC:1.1.1.23]+ko01230//Biosynthesis of amino acids+ko01100//Metabolic pathways+ko00340//Histidine metabolism+ko01110//Biosynthesis of secondary metabolites;K00013//histidinol dehydrogenase [EC:1.1.1.23]+ko01230//Biosynthesis of amino acids+ko01100//Metabolic pathways+ko00340//Histidine metabolism+ko01110//Biosynthesis of secondary metabolites	OLP96350.1|2.9e-201|Histidinol dehydrogenase, chloroplastic [Symbiodinium microadriaticum]
SymbC1.scaffold1870.2	64.85	75.66	76.03	45.05	36.64	43.11	56.65	53.61	54.53	25.47	33.28	29.36	105.72	99.9	100.19	28.01	28.23	20.07	976.36	-1.207	-0.659689	0.00772396	0.000229402	-0.903244	2.34175e-10	1.13778e-12	-2.05807	3.50814e-45	1.46845e-48	0.526923	0.00399963	4.23744e-05	0.385912	0.999989	0.00218739	0.953107	7.86958e-26	1.53724e-29	-0.809425	0.000474032	3.04922e-05	0.641921	0.00710305	0.000332552	-0.176633	0.852953	0.328118	K17579//protein phosphatase 1 regulatory subunit 42	OLP98328.1|4.1e-24|Protein MEI2-like 5 [Symbiodinium microadriaticum]
SymbC1.scaffold1930.2	29.63	34.48	28.71	80.91	70.45	76.2	30.89	27.65	29.18	70.91	81.78	101.9	24.32	27.82	21.9	78.37	74.93	71.99	962.02	1.42245	1.3372	4.32052e-12	1.44725e-15	1.45749	6.70081e-24	5.0231e-27	1.47266	9.61267e-29	1.47536e-31	-0.252869	0.446094	0.102432	0.0871192	0.999989	0.52946	-0.153514	0.516492	0.212794	-0.146557	0.498622	0.307303	0.000274043	0.999476	0.998699	-0.165172	0.787641	0.244015		OLQ02770.1|4.9e-61|putative E3 ubiquitin-protein ligase HERC6 [Symbiodinium microadriaticum]
BGI_novel_G011143	34.84	44.25	39.87	51.23	61.8	58.61	39.78	39.33	42.08	60.73	72.19	79.02	39.22	37.08	37.59	69.06	70.26	63.03	939.97	0.689801	0.587609	0.00385638	8.29966e-05	0.764137	2.46121e-11	1.06599e-13	0.717657	6.50857e-13	9.20844e-15	-0.011612	0.988028	0.926729	-0.0116604	0.999989	0.920884	-0.00764147	0.975753	0.907607	0.118765	0.517797	0.325447	-0.153995	0.539474	0.269369	-0.0567618	0.935563	0.635585	K17545//serine/threonine-protein kinase ULK4 [EC:2.7.11.1]
SymbC1.scaffold3510.3	35.1	38.47	47.01	68.86	74.54	54.67	41.01	44.47	33.53	47.44	61.72	64.93	33.99	51.56	36.74	64.74	67.99	59.6	926.37	0.69207	0.85059	0.00306658	5.85794e-05	0.597544	0.0193585	0.00108514	0.628076	0.0057936	0.00112315	0.0887515	0.913862	0.680264	0.0285985	0.999989	0.883783	0.13576	0.76988	0.468382	-0.139844	0.634961	0.447175	0.30878	0.315964	0.112778	0.157308	0.880563	0.377955		OLQ07627.1|8.0e-27|Polycystin-2 [Symbiodinium microadriaticum]
SymbC1.scaffold2192.3	38.41	37.28	35.1	54.74	59.62	52.7	39.82	41.43	39.28	60.26	64.76	66.18	36.2	37.49	36.1	63.18	62.81	54.9	880.26	0.63789	0.622219	0.000372675	3.2041e-06	0.652189	2.36194e-10	1.15425e-12	0.639262	5.72534e-09	1.96516e-10	0.0209524	0.966434	0.850773	-0.11259	0.999989	0.307189	-0.0793161	0.677332	0.350773	0.0438087	0.836176	0.724421	-0.113598	0.634501	0.360773	-0.0913685	0.871113	0.36384	K08597//sentrin-specific protease 8 [EC:3.4.22.68];K08597//sentrin-specific protease 8 [EC:3.4.22.68];K08597//sentrin-specific protease 8 [EC:3.4.22.68]	OLQ05800.1|8.9e-20|Sentrin-specific protease 8 [Symbiodinium microadriaticum]
BGI_novel_G009020	64.17	53.54	44.78	15.59	22.56	25.93	82.77	82.15	65.32	41.56	39.18	26.71	63.02	78.22	56.88	29.15	25.23	30.6	847.36	-1.20093	-1.18799	4.64059e-07	8.93816e-10	-1.09407	8.7395e-13	3.03303e-15	-1.32072	5.473e-20	2.09237e-22	0.333495	0.215157	0.0258383	-0.468409	0.678131	0.000662829	-0.128255	0.579862	0.260294	0.27141	0.305365	0.150628	-0.555027	0.0394977	0.00495286	-0.319984	0.471509	0.0542604
SymbC1.scaffold415.5	64.64	64.66	58.16	29.55	35.78	39.9	64.16	66.03	56.51	33.1	33.62	27.52	58.55	60.41	53.08	34.53	34.08	30.54	844.82	-0.871554	-0.721405	0.000383009	3.33572e-06	-0.99587	1.4715e-16	2.98239e-19	-0.897388	3.71392e-13	5.02336e-15	-0.0633047	0.888206	0.572342	0.0149591	0.999989	0.89252	-0.0340266	0.895863	0.703051	-0.205863	0.359556	0.189334	0.303782	0.195454	0.0548454	0.0814467	0.931198	0.543791		OLP95698.1|3.4e-63|Pyruvate kinase [Symbiodinium microadriaticum]
BGI_novel_G002510	73.38	62.93	53.78	14.98	27.44	27.46	61.07	64.84	50.76	22.22	25.04	18.3	84.96	82.24	62.22	29.33	29.87	30.4	821.22	-1.37737	-1.27618	4.64059e-07	8.83969e-10	-1.40547	3.32831e-19	4.80516e-22	-1.45047	1.12139e-23	2.59732e-26	0.318661	0.222674	0.0273821	0.10439	0.999989	0.456207	0.445031	0.00190497	0.000140182	0.226628	0.470031	0.281195	0.225327	0.570803	0.296842	0.441738	0.19556	0.00837366
SymbC1.scaffold3806.6	53.29	51.36	47.73	21.92	34.23	35.31	58.72	57.77	51.08	33.82	30.07	24.54	76.07	76.73	72.98	30.13	31.14	34.08	820.97	-0.972865	-0.633027	0.00580919	0.000146592	-0.937591	1.29768e-17	2.19775e-20	-1.34798	1.60771e-53	4.93507e-57	0.613684	9.69384e-08	4.02869e-11	-0.123395	0.999989	0.194999	0.508208	3.38942e-11	1.54172e-13	-0.0556826	0.838875	0.728331	0.189223	0.518601	0.252211	0.116865	0.854449	0.330241		OLP98612.1|5.6e-135|LINE-1 reverse transcriptase-like [Symbiodinium microadriaticum]
BGI_novel_G000164	23.84	25.66	27.39	55.46	52.19	42.03	24.33	24.35	27.76	45.39	53.55	62.52	24.65	21.62	26.51	55.32	53.62	49.98	696.17	1.00884	1.00588	1.66926e-06	3.86747e-09	1.01858	6.41609e-13	2.15544e-15	1.00207	2.64259e-14	2.73587e-16	-0.0220293	0.974694	0.881895	0.0211337	0.999989	0.874325	0.0149021	0.971684	0.896167	-0.0397365	0.878173	0.791356	0.0439373	0.908982	0.792163	-0.0145029	0.992305	0.914721
BGI_novel_G005597	51.29	63.01	55.97	21.29	30.91	26.75	49.98	48.07	48.43	24.19	28.32	24.76	46.23	45.5	46.36	22.06	27.52	22.74	683.38	-0.973615	-0.970718	8.26146e-05	4.72755e-07	-0.916547	1.10825e-07	9.10775e-10	-1.03358	1.85391e-08	7.25835e-10	-0.224923	0.53089	0.146031	0.213671	0.999989	0.141056	0.00633102	0.990796	0.958628	-0.247549	0.417901	0.235797	0.178522	0.641212	0.368228	-0.0834192	0.945272	0.665235	K17579//protein phosphatase 1 regulatory subunit 42
BGI_novel_G003129	32.21	43.8	66.44	18.11	18.91	15.71	65.25	58.77	58.17	19.14	15.84	10.6	59.66	58.17	55.86	14.69	18.03	11.77	641.13	-1.69231	-1.18244	0.00194193	3.09145e-05	-1.86692	2.08434e-16	4.28233e-19	-2.02756	1.95817e-17	1.16938e-19	0.304177	0.59308	0.184711	-0.283266	0.999989	0.190077	0.0281122	0.94995	0.846621	-0.371046	0.393946	0.216048	0.342864	0.493647	0.231615	-0.0265918	0.994442	0.931042
SymbC1.scaffold2976.1	48.2	56.56	53.05	15.06	12.17	15.95	62.6	65.62	57.91	13.97	13.92	15.52	45.03	49.52	48.43	13.38	20.15	10.71	617.75	-1.8139	-1.65844	1.08896e-11	5.16756e-15	-2.03371	3.03733e-34	8.43281e-38	-1.74954	1.04935e-14	9.96341e-17	-0.0725747	0.898916	0.6413	-0.212807	0.999989	0.134669	-0.278304	0.110955	0.0223986	-0.0982243	0.837434	0.726275	0.152071	0.769074	0.527625	0.0355785	0.988598	0.890752		KOO27484.1|1.1e-24|transmembrane protein, partial [Chrysochromulina tobinii]
SymbC1.scaffold649.5	20.54	22.98	24.71	33.08	43.84	38.4	26.28	23.23	24.94	42.5	47.81	45.99	24.46	19.57	23.43	48.07	50.73	49.82	610.38	0.871929	0.801573	0.0011813	1.4555e-05	0.810837	3.68033e-07	3.47413e-09	1.00338	4.78999e-10	1.27519e-11	0.0392589	0.961602	0.826954	-0.102982	0.999989	0.531307	-0.051274	0.90453	0.726075	0.232947	0.27728	0.131543	-0.0823191	0.815527	0.605842	0.129437	0.854763	0.332416	K00079//carbonyl reductase 1 [EC:1.1.1.184 1.1.1.189 1.1.1.197]+ko00590//Arachidonic acid metabolism+ko01100//Metabolic pathways+ko00790//Folate biosynthesis;K15095//(+)-neomenthol dehydrogenase [EC:1.1.1.208]+ko00902//Monoterpenoid biosynthesis+ko01110//Biosynthesis of secondary metabolites	VEU37014.1|4.1e-73|unnamed protein product [Pseudo-nitzschia multistriata]
SymbC1.scaffold1431.3	38.81	42.79	44.05	21.14	13.81	22.24	32.52	31.99	31.08	13.24	13.6	12.72	82.36	81.79	80.21	13.53	16.79	11.65	604.32	-1.61607	-0.964742	0.00043021	3.95796e-06	-1.26931	7.89378e-23	7.67068e-26	-2.61415	2.20149e-79	1.22868e-83	0.990736	3.40712e-12	4.49907e-16	0.37978	0.999989	0.00194013	1.41683	3.51143e-63	9.79889e-68	-0.556993	0.0491247	0.0130352	0.659019	0.0162038	0.00125074	0.0932011	0.931395	0.597653		OLP84838.1|2.3e-57|hypothetical protein AK812_SmicGene34240 [Symbiodinium microadriaticum]
SymbC1.scaffold5250.2	20.27	19.05	20.06	26.64	42.92	37.45	19.49	21.29	22.19	46.31	50.85	51.72	13.72	13.35	9.77	61.15	57.6	60.98	594.81	1.41225	0.891014	1.6927e-05	6.4733e-08	1.18818	6.85378e-30	3.23489e-33	2.15755	5.46999e-73	4.57931e-77	-0.608135	0.00233731	1.7445e-05	-0.0722904	0.999989	0.52947	-0.676779	8.63692e-08	1.21474e-09	0.622159	0.000508044	3.36729e-05	-0.323059	0.140676	0.0337911	0.277595	0.147478	0.00493208		OLP92402.1|0.0e+00|Retrovirus-related Pol polyprotein from transposon TNT 1-94 [Symbiodinium microadriaticum]
SymbC1.scaffold403.4	44.24	46.33	43.61	18.95	24.74	27.68	41.91	45.7	42.27	20.91	19.55	17.8	52.73	55.02	48.34	16.12	15.47	13.33	594.7	-1.27883	-0.793932	0.000374909	3.24424e-06	-1.15967	4.64146e-20	6.18552e-23	-1.88288	1.21585e-43	6.10723e-47	0.266971	0.212605	0.0253179	0.0552841	0.999989	0.631925	0.342012	0.00260289	0.000204469	-0.767252	0.000482903	3.1292e-05	0.428408	0.074814	0.0131236	-0.352125	0.339019	0.0260428	K18626//trichohyalin;K18626//trichohyalin;K13217//pre-mRNA-processing factor 39;K18626//trichohyalin	RMX66695.1|1.2e-13|hypothetical protein DD238_004481 [Peronospora effusa]
SymbC1.scaffold4170.3	45.53	49.55	43.62	26.4	14.92	25.07	39.72	42.61	39.08	13.2	11.21	11.86	66.52	61.92	65.67	11.47	14.92	9.97	593.24	-1.68607	-0.855761	0.00435012	9.94515e-05	-1.73218	9.04758e-43	1.50718e-46	-2.47028	9.37856e-61	2.09372e-64	0.525754	0.000926372	4.24692e-06	0.183726	0.999989	0.104329	0.734818	3.21838e-14	5.47847e-17	-0.982113	0.000656529	4.67954e-05	1.00376	0.000575442	3.78192e-06	0.0208817	0.991925	0.911383
SymbC1.scaffold6364.3	46.66	44.9	38.4	11.66	16.32	21.19	38.28	38.88	34.2	18	19.47	14.68	48	50.38	41.65	15.49	15.95	19.25	533.36	-1.29978	-1.24236	3.02438e-07	5.10643e-10	-1.09767	1.45243e-14	3.83089e-17	-1.55929	9.08586e-30	1.2465e-32	0.161558	0.61044	0.197127	0.221104	0.999989	0.0678459	0.404282	0.000726745	4.42516e-05	-0.079284	0.824019	0.705769	0.0716655	0.878045	0.726955	-0.0258765	0.986537	0.875753	K08585//calpain, invertebrate [EC:3.4.22.-];K08582//calpain-15 [EC:3.4.22.-]	OLP78999.1|1.5e-75|Calpain-13 [Symbiodinium microadriaticum]
SymbC1.scaffold3794.2	15.76	12.91	11.74	39.24	50.51	29.31	16.03	12.46	12.04	43.75	48.17	59.48	14.41	15.67	14.72	44.16	44.53	43.8	528.69	1.32123	1.17218	1.76722e-05	6.85694e-08	1.4544	1.00527e-18	1.53507e-21	1.33711	2.80756e-18	1.47445e-20	0.0133648	0.99166	0.944461	-0.0150969	0.999989	0.937807	0.0105693	0.988575	0.948226	0.130856	0.652534	0.466817	-0.246945	0.416647	0.175029	-0.140416	0.834759	0.301683	K14165//atypical dual specificity phosphatase [EC:3.1.3.16 3.1.3.48]	OLQ11244.1|4.6e-16|LINE-1 retrotransposable element ORF2 protein [Symbiodinium microadriaticum]
SymbC1.scaffold961.4	27.25	36.68	32.09	16.76	12.51	18.62	41.35	36.68	40.79	17.46	15.11	15.1	41.34	42.4	45.97	10.61	11.71	7.01	469.44	-1.46675	-0.872167	0.00299145	5.69498e-05	-1.35896	3.74217e-20	4.88317e-23	-2.16912	1.09177e-32	9.44464e-36	0.436555	0.086576	0.0057808	-0.280495	0.999989	0.0599886	0.173334	0.33655	0.107211	-0.766945	0.00990263	0.00161321	0.189295	0.637814	0.364455	-0.592501	0.154108	0.0053253		OLP96532.1|1.6e-08|hypothetical protein AK812_SmicGene21216 [Symbiodinium microadriaticum]
SymbC1.scaffold4954.4	17.64	17.64	17.62	30.36	38.26	27.35	15.2	16.74	17.53	25.84	32.52	39.49	15.46	15.85	15.49	31.95	36.59	36.95	448.48	0.963802	0.916898	9.54717e-07	2.05207e-09	0.923243	7.32001e-09	4.61337e-11	1.05127	3.61508e-18	1.93692e-20	-0.106705	0.801122	0.398534	0.101403	0.999989	0.415459	0.0110131	0.978537	0.916622	0.0194502	0.942544	0.892335	0.115542	0.74671	0.498516	0.118968	0.898233	0.428323	K20283//golgin subfamily A member 4;K10405//kinesin family member C1;K11498//centromeric protein E	CAI4006055.1|0e-00|unnamed protein product [Cladocopium goreaui]
SymbC1.scaffold1084.4	20.79	18.79	16.48	40.33	29.8	26.55	16.92	16.76	21.88	27.33	28.68	32.19	16.82	14.75	15.7	31.51	30.26	34.65	440.19	0.781816	0.837812	0.00255575	4.56589e-05	0.609675	0.00127194	3.76446e-05	0.89796	6.29777e-09	2.18976e-10	-0.172508	0.708962	0.280772	0.0185451	0.999989	0.9094	-0.140165	0.665608	0.338274	-0.138411	0.648583	0.462363	0.283538	0.354794	0.135018	0.132327	0.857219	0.337551	K00327//NADPH-ferrihemoprotein reductase [EC:1.6.2.4]	OLP79197.1|1.4e-109|putative bifunctional P-450/NADPH-P450 reductase 2 [Symbiodinium microadriaticum]
SymbC1.scaffold6941.1	20.26	18.79	22.17	34.8	30.6	26.38	16.06	17.44	18.17	25	28.88	37.55	16.71	17.43	15.98	28.36	29.53	23.16	427.27	0.639734	0.648167	0.0162921	0.000736131	0.68336	0.00187568	6.00959e-05	0.587675	0.00269207	0.000458257	-0.239175	0.568192	0.168522	0.164441	0.999989	0.333684	-0.0569398	0.901699	0.717607	-0.313411	0.198217	0.0832314	0.157652	0.679156	0.409607	-0.16909	0.857219	0.337595	K18626//trichohyalin;K18626//trichohyalin;K13173//arginine and glutamate-rich protein 1	OLQ14896.1|3.1e-57|hypothetical protein AK812_SmicGene893 [Symbiodinium microadriaticum]
SymbC1.scaffold9019.2	32.5	39.78	38.55	13.39	9.99	19.88	38.66	40.76	39.63	14.97	12.27	13.98	23.35	26.02	21.12	15.9	15.01	11.39	427.15	-1.11929	-1.08448	0.00328626	6.54059e-05	-1.449	9.70437e-11	4.4995e-13	-0.824396	0.00439682	0.000813476	-0.482036	0.161466	0.0159726	-0.115691	0.999989	0.51037	-0.59985	0.00500425	0.000449629	-0.152929	0.766032	0.625552	0.222329	0.707522	0.443838	0.0597143	0.976912	0.825382
SymbC1.scaffold6284.1	14.93	19.97	17.47	25.78	30.27	24.29	17.69	21.57	17.58	28.07	30.15	33.18	15.56	16.73	15.68	28.23	30.19	24.91	412.25	0.654848	0.665601	0.0109952	0.000399612	0.628331	0.000503489	1.24021e-05	0.670611	0.000130909	1.42289e-05	-0.0650166	0.92604	0.712695	-0.0957533	0.999989	0.575178	-0.152082	0.615837	0.289591	-0.0693299	0.801505	0.673194	-0.0314457	0.937783	0.84509	-0.120427	0.896897	0.418369		OLQ11957.1|2.1e-30|hypothetical protein AK812_SmicGene4154 [Symbiodinium microadriaticum]
BGI_novel_G007494	9.05	10.57	9.26	25.57	42.53	24.25	7.61	7.81	8.83	31.79	32.5	32.01	15.48	13.94	16.22	29.02	32.74	29.76	378.94	1.4715	1.64355	9.43458e-12	4.21375e-15	1.89198	1.24076e-38	2.41139e-42	0.87896	1.55813e-08	6.00469e-10	0.669706	0.00720322	0.00010304	0.237982	0.999989	0.186895	0.945995	4.37991e-08	5.48642e-10	-0.11991	0.702449	0.525262	0.0756153	0.846877	0.671783	-0.0621821	0.931395	0.623317
SymbC1.scaffold703.6	10.81	10.27	10.16	18.31	27.14	18.47	11.4	10.38	11.98	30.73	36.58	36.18	13.91	13.85	12.81	33.91	31.73	38.37	376.99	1.25531	1.04606	0.000124079	7.6545e-07	1.5052	4.96358e-18	7.99288e-21	1.21468	1.20862e-12	1.81453e-14	0.401115	0.258974	0.0360835	-0.0900774	0.999989	0.639187	0.326886	0.219921	0.0575962	0.561776	0.0117599	0.00200277	-0.517129	0.0387657	0.0048072	0.0149134	0.992305	0.920291	K04097//prostaglandin-H2 D-isomerase / glutathione transferase [EC:5.3.99.2 2.5.1.18]+ko00590//Arachidonic acid metabolism+ko01100//Metabolic pathways+ko00480//Glutathione metabolism;K04097//prostaglandin-H2 D-isomerase / glutathione transferase [EC:5.3.99.2 2.5.1.18]+ko00590//Arachidonic acid metabolism+ko01100//Metabolic pathways+ko00480//Glutathione metabolism	OLQ12475.1|1.5e-62|Glutathione S-transferase 1 [Symbiodinium microadriaticum]
BGI_novel_G004345	13.82	13.3	13.15	24.97	26.22	25.58	12.73	14.61	14.72	21.74	26.06	25.32	15.94	18.4	15.22	28.91	29.81	26.06	366.56	0.77722	0.973936	0.000189725	1.33989e-06	0.719528	0.00216334	7.14146e-05	0.638197	0.00251076	0.00042319	0.334379	0.420603	0.0906625	-0.0482424	0.999989	0.804602	0.303018	0.302517	0.0916118	0.00822708	0.980304	0.963691	0.222065	0.49706	0.234367	0.213574	0.764029	0.218376
SymbC1.scaffold806.8	22.9	28.76	31.3	16.99	12.57	17.95	25.21	22.56	23.77	9.43	9.78	9.46	32.68	29.48	33.18	13.12	12.22	10.2	361.56	-1.15545	-0.664238	0.0336633	0.00232976	-1.29383	2.37277e-15	5.59956e-18	-1.50828	7.82767e-20	3.05811e-22	0.237587	0.53464	0.148153	0.21271	0.999989	0.176231	0.485216	0.000421198	2.30845e-05	-0.532951	0.0517482	0.0139462	0.837958	0.00275011	6.54861e-05	0.304628	0.616939	0.112927
BGI_novel_G011638	15.09	13.35	17.99	25.67	26.62	28.9	11.22	15.13	11.81	27.37	31.11	29.98	12.07	10.33	12.75	25.49	18.99	26.24	360.11	0.953275	0.852521	0.000494862	4.79335e-06	1.1338	4.57647e-12	1.80301e-14	0.873508	2.3312e-06	1.53071e-07	-0.31849	0.405998	0.0845748	0.263849	0.999989	0.144027	-0.0338295	0.946718	0.835143	-0.323389	0.144601	0.0545898	0.0323612	0.933095	0.836008	-0.308923	0.418565	0.0411498
BGI_novel_G001127	10.47	13.29	10.78	22.73	23.84	20.05	14.18	12.88	15.98	23.56	30.67	34.78	11.18	10.05	9.44	29.92	30.47	29.08	353.35	1.12112	0.984001	4.36899e-05	2.08547e-07	0.971002	1.51246e-07	1.30175e-09	1.40835	3.25141e-19	1.44265e-21	-0.106582	0.884963	0.563656	-0.276496	0.999989	0.109677	-0.383049	0.0673175	0.0115643	0.292566	0.149567	0.0570659	-0.251734	0.398598	0.162972	0.0141663	0.993803	0.92901
SymbC1.scaffold2433.4	13.2	14.11	17.78	26.46	23.29	21.62	17.26	15.47	14.72	20.03	25.62	29.88	11.84	16.06	13.71	21.24	24.24	22.56	349.09	0.62525	0.689916	0.02943	0.00188127	0.599932	0.0192864	0.00108004	0.585902	0.0114771	0.00253723	-0.0632969	0.944442	0.768638	-0.0477028	0.999989	0.806445	-0.101157	0.834524	0.575485	-0.185428	0.53003	0.337036	0.0669422	0.887603	0.744054	-0.133928	0.911178	0.479306		OLP91006.1|5.6e-63|hypothetical protein AK812_SmicGene27364 [Symbiodinium microadriaticum]
SymbC1.scaffold3891.2	13.12	11.72	11.45	23.13	26.3	20.35	11.35	10.35	11.33	26.72	27.08	27.51	10.22	10.94	11.1	28.79	27.89	27.9	337.25	1.15839	0.97917	5.82108e-06	1.70616e-08	1.22224	6.68387e-17	1.28043e-19	1.27375	1.13878e-16	7.97639e-19	-0.12205	0.837801	0.468561	0.133546	0.999989	0.405459	0.0281081	0.951831	0.852388	0.155463	0.497355	0.305983	-0.070702	0.830364	0.646638	0.0634962	0.931395	0.611735		OLP95426.1|4.6e-18|hypothetical protein AK812_SmicGene22439 [Symbiodinium microadriaticum]
SymbC1.scaffold445.5	13.03	13.06	14.2	21.88	24.31	19.77	16.63	14.9	16.48	25.14	26.06	26.13	11.48	12.49	10.87	22.38	26.07	21.44	336.32	0.758985	0.762641	0.000937741	1.08288e-05	0.637268	2.98054e-05	4.83268e-07	0.877045	2.8162e-07	1.46409e-08	-0.144096	0.791355	0.382107	-0.22295	0.999989	0.138199	-0.361619	0.0477749	0.00746454	-0.0384797	0.89136	0.813576	-0.0725888	0.823936	0.635179	-0.132228	0.860406	0.346519		OLP79714.1|1.6e-53|hypothetical protein AK812_SmicGene39960 [Symbiodinium microadriaticum]
SymbC1.scaffold10648.2	12.78	12.85	13.09	26.79	23.25	17.59	9.11	10.2	10.3	22	22.22	28.34	9.81	10.01	8.24	31.14	31.58	30.04	329.34	1.19075	0.836704	0.00755658	0.00022147	1.1717	9.74262e-08	7.8984e-10	1.56385	3.56261e-15	3.21117e-17	-0.360568	0.413645	0.0878445	0.343275	0.999989	0.0880033	0.00737652	0.992418	0.971211	0.307871	0.263561	0.122935	0.0600609	0.902119	0.774865	0.349067	0.41561	0.04022
SymbC1.scaffold495.9	30.88	31.22	27.54	9.27	10.01	12.65	27.84	27.08	25.73	10.9	11.46	9.04	23.17	24.55	21.62	7.83	9.74	7.46	327.99	-1.42127	-1.34928	2.53969e-12	6.38042e-16	-1.36081	3.13458e-30	1.30542e-33	-1.55373	5.02777e-27	8.80309e-30	-0.305006	0.107048	0.00802567	0.156915	0.999989	0.136154	-0.134517	0.360232	0.118786	-0.458457	0.0542874	0.0148856	0.1722	0.600884	0.326454	-0.304075	0.502656	0.0638776	K06636//structural maintenance of chromosome 1;K06636//structural maintenance of chromosome 1;K06636//structural maintenance of chromosome 1;K06636//structural maintenance of chromosome 1	OLQ01177.1|1.1e-51|Structural maintenance of chromosomes protein 1 [Symbiodinium microadriaticum]
SymbC1.scaffold20530.1	11.13	16.55	13.06	20.56	26.9	17.9	10.52	13.04	14.99	21.69	20.23	26.51	13.36	14.56	13.33	24.13	25.05	22.93	326.44	0.715081	0.712634	0.0201513	0.00103614	0.751891	0.000568535	1.42694e-05	0.680719	0.000173746	1.96218e-05	0.0677561	0.932716	0.730302	0.0768701	0.999989	0.698694	0.167882	0.641427	0.313107	0.0204683	0.952673	0.909426	0.0771466	0.852022	0.679912	0.0804638	0.931395	0.618065
BGI_novel_G005500	31.83	25.08	25.07	5.85	6.86	7.93	21.26	25.94	16.56	8.3	8.71	4.72	37.64	43.84	32.2	8.67	6.87	6.56	323.89	-1.86699	-1.7632	5.27371e-12	1.91375e-15	-1.42938	2.29701e-08	1.56884e-10	-2.40839	1.53745e-32	1.41582e-35	0.503729	0.0480437	0.00213948	0.32909	0.999989	0.0698284	0.864623	1.98915e-06	4.36297e-08	-0.031927	0.952528	0.908878	0.0775543	0.90492	0.782579	0.0285938	0.992305	0.919195	K17579//protein phosphatase 1 regulatory subunit 42
SymbC1.scaffold8513.2	30.66	25.7	22	7.33	11.33	10.09	21.61	22.75	20.81	12.23	13.9	9.88	26.06	26.63	18.29	13.17	14.18	14.26	320.88	-1.0112	-1.3143	1.21641e-08	1.25634e-11	-0.853906	2.8592e-07	2.62757e-09	-0.865397	3.86657e-07	2.09001e-08	-0.0788309	0.893499	0.621917	0.255871	0.999989	0.0622475	0.194628	0.362414	0.119935	0.421542	0.0933618	0.030502	-0.188397	0.628834	0.354473	0.206711	0.767655	0.223317	K04733//interleukin-1 receptor-associated kinase 4 [EC:2.7.11.1];K00924//kinase [EC:2.7.1.-]	OLP92581.1|3.5e-65|hypothetical protein AK812_SmicGene25601 [Symbiodinium microadriaticum]
SymbC1.scaffold9019.1	31.22	27.24	22.48	7.1	11.64	10.77	26.96	29.88	24.07	14.61	14.7	13.38	19.15	18.38	14.92	11.37	11.38	9.14	318.39	-1.01765	-1.31427	2.43387e-10	1.63055e-13	-0.935975	5.37327e-17	1.01444e-19	-0.802704	2.13255e-08	8.52187e-10	-0.544038	0.00341501	3.14075e-05	0.00765824	0.999989	0.951405	-0.532038	1.80799e-06	3.90003e-08	0.00885068	0.97901	0.961142	-0.370183	0.110171	0.0235391	-0.388182	0.121322	0.00338248	K21440//ankyrin repeat domain-containing protein 50	OLP89058.1|1.1e-100|Ankyrin-2 [Symbiodinium microadriaticum]
SymbC1.scaffold787.4	19.69	23.07	26.72	11.56	8.31	10.61	18.59	19.07	15.81	6.38	7.6	6.81	39.51	38.14	38.69	6.82	8.36	6.71	312.45	-1.59168	-0.997317	0.000937741	1.0837e-05	-1.2847	2.7506e-10	1.38225e-12	-2.49301	1.16476e-46	4.22544e-50	0.765689	0.000509398	1.76573e-06	0.341483	0.999989	0.0423866	1.1628	3.64889e-18	2.13832e-21	-0.608148	0.0553008	0.0152528	0.638338	0.0510788	0.00732262	0.0313455	0.988884	0.895159	K04739//cAMP-dependent protein kinase regulator	OLQ06801.1|1.6e-95|Kinesin-related protein 1 [Symbiodinium microadriaticum]
BGI_novel_G001045	22.02	22.11	25.12	9.08	9.84	8.59	23.41	23.67	19.55	12.35	14.67	14.38	19.7	21.7	21.77	13.78	12.52	10.32	304.58	-0.881767	-1.11738	0.00116684	1.42835e-05	-0.653543	0.0393216	0.00272494	-0.874379	0.00203791	0.000331945	-0.0561178	0.948191	0.786302	0.0576896	0.999989	0.770578	0.0173417	0.981664	0.926786	0.248985	0.591679	0.398555	-0.369469	0.419753	0.177407	-0.154946	0.931395	0.556571
SymbC1.scaffold6904.1	31.54	26.53	19.58	6.24	10.22	11.94	24.86	20.66	21.19	13.27	13.22	11.9	21.09	17.15	15.73	11.48	11.15	9	296.75	-0.940792	-1.19712	1.46669e-05	5.5271e-08	-0.786556	4.44374e-07	4.25646e-09	-0.838697	8.81846e-06	6.74765e-07	-0.408481	0.157087	0.0151936	0.115295	0.999989	0.454015	-0.288165	0.0933551	0.0177849	0.00405311	0.991125	0.985761	-0.299958	0.373657	0.146525	-0.323755	0.504484	0.0648682
SymbC1.scaffold5609.1	8.79	7.33	9.16	18.38	20.09	14.69	11.99	9.48	12.51	30.21	28.7	20.56	11.09	11.8	10.02	21.35	17.26	25.33	288.74	1.00074	1.07755	0.000295407	2.31715e-06	1.1136	1.58811e-07	1.37567e-09	0.811057	0.000305774	3.72714e-05	0.390984	0.368764	0.0704066	-0.352595	0.999989	0.094397	0.037644	0.948898	0.841974	0.127567	0.711172	0.53584	-0.393256	0.180987	0.0490309	-0.293168	0.644688	0.127585	K01312//trypsin [EC:3.4.21.4];K09640//transmembrane protease serine 9 [EC:3.4.21.-]	OLP97407.1|6.7e-90|Exportin-2 [Symbiodinium microadriaticum]
SymbC1.scaffold11923.1	11.62	13.25	14.8	19.91	19.64	17.92	10.54	10.81	13.01	17.71	20.61	20.7	11.74	10.11	9.76	23.05	22.42	19.25	286.85	0.713544	0.610923	0.0300036	0.0019372	0.701678	0.000238403	5.23562e-06	0.82803	2.86626e-06	1.92604e-07	-0.210528	0.681738	0.25594	0.183413	0.999989	0.303221	-0.00757064	0.991046	0.960427	-0.0126357	0.968835	0.939811	0.136026	0.693956	0.426463	0.105159	0.913664	0.496733		OLP90468.1|4.0e-176|hypothetical protein AK812_SmicGene27943 [Symbiodinium microadriaticum]
BGI_novel_G007781	23.9	21.56	19.88	7.93	10.09	11.81	25.22	26.8	22.53	9.66	13.8	10.66	20.33	22.69	15.2	8.03	9	6.45	285.54	-1.12592	-0.951506	0.00327688	6.47691e-05	-1.0682	8.8045e-06	1.21735e-07	-1.35804	6.94893e-07	4.01403e-08	-0.0921936	0.898775	0.640459	-0.165069	0.999989	0.345925	-0.250569	0.416239	0.148387	-0.442876	0.271823	0.128042	-0.0279838	0.969389	0.915735	-0.477573	0.545013	0.0799127
BGI_novel_G011099	20.34	23.87	24.17	11.34	12.87	12.45	19.28	16.69	21.18	11.96	8.77	11.72	15.8	17.76	19.48	11.4	15.34	10.5	284.92	-0.720866	-0.765295	0.00723404	0.000203952	-0.791631	0.000981194	2.74325e-05	-0.605672	0.0173746	0.00417018	-0.280344	0.50002	0.128314	0.246434	0.999989	0.150991	-0.015229	0.98096	0.924971	-0.0997015	0.797814	0.668156	0.311499	0.396057	0.16139	0.195623	0.889389	0.400945
SymbC1.scaffold1907.1	7.32	8.98	6.41	20.02	25.41	24.51	6.47	6.36	5.62	23.5	27.97	29.6	8.54	10.32	7.5	23.64	22.21	18.58	282.96	1.46718	1.49027	7.45598e-11	4.78695e-14	1.88178	4.13638e-27	2.47711e-30	1.02949	3.35616e-07	1.78602e-08	0.242475	0.672437	0.246884	0.268788	0.999989	0.184558	0.545358	0.0289964	0.0039997	-0.224813	0.366074	0.194351	-0.0685046	0.853739	0.682541	-0.311926	0.442923	0.0472495	K07374//tubulin alpha+ko04145//Phagosome;K07374//tubulin alpha+ko04145//Phagosome;K07374//tubulin alpha+ko04145//Phagosome;K07374//tubulin alpha+ko04145//Phagosome	ABV22199.1|8.9e-183|tubulin alpha chain [Karlodinium veneficum]
SymbC1.scaffold56.14	9.24	8.87	7.99	22.09	28.5	16.34	8.53	7.39	8.86	23.68	27.55	30.56	8.6	7.26	8.79	20.8	19.85	16.27	281.17	1.33409	1.34442	5.70164e-07	1.1141e-09	1.59831	6.02722e-18	1.00404e-20	1.05954	1.0377e-06	6.2317e-08	-0.0170954	0.990244	0.934646	0.0729035	0.999989	0.713899	0.0727842	0.897422	0.706848	-0.340928	0.23004	0.101978	-0.133285	0.745571	0.496854	-0.495438	0.131236	0.00397264		OLQ00271.1|1.6e-74|Protein DGCR14 [Symbiodinium microadriaticum]
BGI_novel_G012089	6.83	5.66	6.59	12.66	23.27	12.48	12.21	12.94	10.45	28.73	32.17	24.93	10.25	9.63	8.4	18.74	21.82	20.2	277.96	1.1285	1.26821	0.000392417	3.46147e-06	1.163	2.67934e-08	1.8746e-10	0.954292	6.67772e-05	6.69356e-06	0.534756	0.224046	0.0277677	-0.729426	0.931999	0.0012233	-0.219397	0.611583	0.286174	0.199298	0.597659	0.406059	-0.631577	0.0367738	0.0044243	-0.472416	0.202886	0.00905475	K12875//apoptotic chromatin condensation inducer in the nucleus+ko03040//Spliceosome+ko03015//mRNA surveillance pathway+ko03013//RNA transport;K01674//carbonic anhydrase [EC:4.2.1.1]+ko00910//Nitrogen metabolism
SymbC1.scaffold4307.3	23.47	19.51	21.79	8.38	7.29	9.12	19.79	19.73	15.84	4.48	5.56	5.58	32.53	27.17	26.3	6.15	5.59	5.16	263.44	-1.75798	-1.18405	4.7889e-06	1.39026e-08	-1.72486	1.2253e-16	2.41536e-19	-2.36503	6.20547e-37	3.98286e-40	0.446094	0.0592147	0.00306394	0.196158	0.999989	0.215331	0.669256	1.48728e-05	4.54879e-07	-0.641498	0.0402006	0.0100215	0.755989	0.0240406	0.00232324	0.125549	0.931395	0.621272		OLQ11025.1|6.4e-34|Retrovirus-related Pol polyprotein from type-1 retrotransposable element R2 [Symbiodinium microadriaticum]
SymbC1.scaffold7538.1	3.58	5.26	5.16	20.2	24.31	15.58	5.23	3.36	4.27	21.39	25.09	31.58	6.71	6.45	6.35	27.11	25.09	24.71	261.43	2.35855	2.28016	2.6994e-20	8.66634e-25	2.60326	1.74364e-43	2.42051e-47	2.19223	8.04395e-44	3.81602e-47	0.382874	0.409489	0.0860577	0.0542577	0.999989	0.811408	0.467939	0.0976791	0.0188898	0.229252	0.350548	0.182869	-0.22317	0.508103	0.243788	-0.0183063	0.991562	0.908123
SymbC1.scaffold75.11	23.54	16.83	20.84	9.27	9.02	10.43	18.75	20.88	14.95	10.73	9.51	8.45	19.21	22.97	20.26	6.14	7.1	7.93	256.81	-1.1501	-0.928044	0.00154779	2.19483e-05	-0.89534	0.000141425	2.88598e-06	-1.62691	6.36551e-14	7.31852e-16	0.0873706	0.894161	0.623957	0.155138	0.999989	0.392835	0.265042	0.311436	0.095566	-0.544758	0.0880691	0.0282958	0.155231	0.74789	0.500456	-0.397348	0.57734	0.0928608		OLQ15227.1|1.5e-36|hypothetical protein AK812_SmicGene489 [Symbiodinium microadriaticum]
SymbC1.scaffold166.5	11.79	9.49	9.93	17.92	17.47	11.86	10.94	8.85	9.8	17.95	16.56	16.15	12.11	12.35	9.44	18.84	17.17	27.49	256.11	0.720936	0.672454	0.0215739	0.00114561	0.707163	9.68231e-05	1.84947e-06	0.783193	0.000114384	1.22188e-05	0.173842	0.739333	0.315877	0.0547847	0.999989	0.745958	0.247612	0.32958	0.103975	0.281958	0.347754	0.180897	0.0595885	0.889817	0.747608	0.322096	0.509153	0.0665074		OLP89275.1|1.4e-106|Lysophosphatidic acid phosphatase type 6 [Symbiodinium microadriaticum]
SymbC1.scaffold1546.11	18.18	22.18	23.01	8.79	11.1	10.34	17.62	17.21	17.15	7.94	9.05	8.71	16.52	17	18.97	9.2	11.11	10.01	254.09	-0.961577	-0.919254	0.000124287	7.702e-07	-1.01752	4.93028e-10	2.61448e-12	-0.947962	3.04816e-08	1.26401e-09	-0.199321	0.629856	0.211848	0.272051	0.999989	0.062254	0.0925419	0.747285	0.437861	-0.19245	0.49043	0.299587	0.391436	0.149681	0.0370812	0.186934	0.830997	0.297558		OLQ04195.1|1.5e-53|Zinc import ATP-binding protein ZnuC [Symbiodinium microadriaticum]
SymbC1.scaffold5815.2	10.81	10.12	11.12	13.54	19.14	15.62	11.99	9.73	10.34	14.74	18.71	19.79	9.83	11.29	9.71	15.92	17.63	22.54	252.57	0.678984	0.660589	0.0444537	0.00356166	0.645691	0.0219611	0.00126884	0.730671	0.00330619	0.000581523	0.0113855	0.993191	0.958325	-0.010132	0.999989	0.961082	0.0147343	0.986444	0.941547	0.0714722	0.846037	0.739107	0.0234199	0.968162	0.9121	0.0769182	0.955034	0.704901		OLP96032.1|2.2e-80|Dihydroorotate dehydrogenase (quinone), mitochondrial [Symbiodinium microadriaticum]
BGI_novel_G006846	4.89	8.02	11.85	24.96	28.61	21.89	7.19	8.28	10.9	20.61	25.93	20.61	6.71	5.27	5.1	12.15	12.2	17.17	252.34	1.25747	1.49379	3.42484e-05	1.55831e-07	1.18695	9.45331e-06	1.33068e-07	1.09167	0.00088855	0.000127127	-0.361334	0.650745	0.227157	-0.0503365	0.999989	0.851595	-0.441159	0.299945	0.0904926	-0.953456	0.000489643	3.18791e-05	0.309571	0.356705	0.13621	-0.641588	0.140963	0.00459653
SymbC1.scaffold6904.2	26.91	27.48	22.81	8.41	11.45	12.32	26.44	20.49	17.64	7.75	6.76	9.04	17.56	15.31	12.65	3.31	3.03	2.74	252.1	-1.7717	-1.12181	1.98474e-09	1.66207e-12	-1.44257	3.06987e-21	3.4945e-24	-2.75074	2.67316e-65	3.72981e-69	-0.667328	7.32947e-05	1.31128e-07	0.259203	0.999989	0.0683856	-0.387066	0.0142269	0.00163768	-2.24622	1.17822e-27	9.86839e-32	0.614093	0.00611391	0.000254928	-1.62719	1.73452e-15	3.37812e-19	K12472//epidermal growth factor receptor substrate 15+ko04144//Endocytosis;K14306//nuclear pore complex protein Nup62+ko03013//RNA transport;K12472//epidermal growth factor receptor substrate 15+ko04144//Endocytosis;K14306//nuclear pore complex protein Nup62+ko03013//RNA transport;K14306//nuclear pore complex protein Nup62+ko03013//RNA transport;K12472//epidermal growth factor receptor substrate …	KAE8883763.1|2.0e-266|hypothetical protein PF003_g32146 [Phytophthora fragariae]
BGI_novel_G000521	4.46	4.84	6.23	20.27	26.24	18.08	3.83	4.04	5.52	19.02	22.57	25.78	8.14	6.98	8.52	21.41	19.56	22.81	248.3	1.80391	1.98777	1.71561e-15	1.9156e-19	2.13888	4.06382e-26	2.70786e-29	1.28508	2.95019e-12	4.89023e-14	0.577446	0.126936	0.0106345	0.182955	0.999989	0.438823	0.80867	0.00140822	9.76148e-05	-0.137584	0.615427	0.424345	0.0822035	0.834299	0.65309	-0.0705258	0.943722	0.660136
BGI_novel_G000179	23.59	19.07	22.27	5.59	4.68	5.46	20.89	15.66	22.36	3.48	2.35	4.77	23.12	28.46	33.27	2.53	5.14	5.1	247.79	-2.29077	-1.83594	5.32162e-14	8.91293e-18	-2.28999	1.80249e-23	1.55137e-26	-2.74637	7.62413e-31	9.57404e-34	0.422453	0.161959	0.0160632	0.139035	0.999989	0.399163	0.587347	0.00207254	0.000155578	-0.396014	0.370652	0.197847	0.640412	0.11949	0.0266039	0.243979	0.904655	0.452781
BGI_novel_G004865	25.77	20.34	19.44	11.71	14.84	13.19	22.57	21.08	19.39	7.85	7.77	8.01	16.36	15.55	16.65	2.99	1.62	1.44	246.57	-1.66473	-0.609245	0.0110917	0.00040498	-1.39048	3.12893e-19	4.43043e-22	-2.99447	2.48791e-37	1.52739e-40	-0.35062	0.171733	0.0177055	0.0588384	0.999989	0.674165	-0.282705	0.0927804	0.0176344	-2.67855	1.58169e-22	2.64955e-26	0.855779	0.000459572	2.16948e-06	-1.7771	2.35993e-08	1.24753e-11	K14306//nuclear pore complex protein Nup62+ko03013//RNA transport
BGI_novel_G009894	2.31	2.13	4.36	18.93	20.83	19.36	3.61	7.67	6.41	21.4	22.12	25.96	3.29	4.99	4	26.77	24.76	19.76	238.66	2.15467	2.47947	1.20803e-12	2.3605e-16	1.70736	5.03694e-10	2.68502e-12	2.27718	1.35656e-14	1.32495e-16	0.364811	0.692189	0.26501	-0.599699	0.999989	0.0384929	-0.322384	0.598896	0.275891	0.12656	0.733345	0.561839	-0.0610906	0.90074	0.771008	0.0433819	0.977768	0.832724
BGI_novel_G005185	16.36	18.95	19.78	10.11	3.79	10.13	20.28	16.41	18.09	4.14	3.11	3.88	23.99	27.5	30.34	2.56	3.58	2.03	235.03	-2.17625	-0.962843	0.0147196	0.000630817	-2.22053	2.92296e-38	7.30375e-42	-3.34537	4.35406e-64	7.29018e-68	0.592159	0.0108617	0.000194322	0.0226081	0.999989	0.876727	0.645999	4.7497e-06	1.2035e-07	-1.54156	6.78498e-05	2.20117e-06	1.12905	0.00308437	7.85875e-05	-0.387816	0.679335	0.152058
SymbC1.scaffold1147.4	5.72	5.87	6.13	16.05	24.22	7.86	5.93	5.83	5.63	20.06	25.4	28.36	5.49	5.78	6.59	18.12	20.17	18.65	231.86	1.6207	1.39896	0.000312122	2.55281e-06	1.90276	1.48068e-20	1.80882e-23	1.56037	7.80298e-13	1.12793e-14	0.0894042	0.925401	0.711027	-0.0221335	0.999989	0.922254	0.0820946	0.89784	0.708325	0.109191	0.813217	0.69032	-0.390559	0.34486	0.12881	-0.322129	0.518524	0.0706384		RAW29317.1|1.2e-38|hypothetical protein PC110_g14320 [Phytophthora cactorum]
SymbC1.scaffold1622.7	19.05	19.12	17.41	10.29	9.76	9.74	16.73	16.67	16.07	8.98	9.86	9.45	12.86	15.24	12.99	7.01	8.72	8.55	228.5	-0.807776	-0.769928	0.00124024	1.55432e-05	-0.801308	4.31815e-06	5.34703e-08	-0.852093	1.46667e-05	1.18979e-06	-0.354524	0.183699	0.0199295	0.167839	0.999989	0.217394	-0.174048	0.475734	0.183323	-0.41203	0.112624	0.0391796	0.222267	0.506745	0.242856	-0.203323	0.812043	0.276412	K20473//neuroblastoma-amplified sequence	OLQ02078.1|8.1e-49|Ras-related protein Rab-6A [Symbiodinium microadriaticum]
SymbC1.scaffold5887.1	6.7	6.33	6.98	12.16	14.12	9.36	8.23	7.81	9.04	17.88	19.29	22.72	8.21	9.16	10.06	16.57	17.96	16.84	219.42	0.922385	0.848522	0.00844478	0.000267789	1.15297	9.42472e-09	6.14917e-11	0.765668	0.000340648	4.21116e-05	0.460978	0.239466	0.031308	-0.270711	0.999989	0.184572	0.200633	0.610051	0.284813	0.38847	0.14304	0.0537846	-0.559792	0.0415638	0.00535167	-0.20543	0.768992	0.224713
BGI_novel_G012741	5.06	5.73	4.77	13.5	17.24	9.96	4.34	3.7	5.62	14.25	18.59	28.66	5.54	5.59	5.39	23.66	21.95	23.1	216.65	1.71627	1.34587	9.86118e-06	3.33074e-08	1.91366	3.67771e-14	1.03129e-16	1.88928	1.52818e-22	3.96598e-25	0.127733	0.893327	0.584221	0.157569	0.999989	0.505106	0.313394	0.45195	0.16808	0.611714	0.012172	0.00209199	-0.41128	0.263413	0.085847	0.155617	0.909169	0.462647
BGI_novel_G007144	20.83	16.14	16.84	4.69	8.87	8.15	22.55	18.99	12.1	10.27	7.21	8.18	17.99	16.34	11.74	2.55	0.98	1.23	205.65	-1.79283	-1.14704	6.88525e-05	3.82471e-07	-1.0179	2.61808e-05	4.12141e-07	-3.21355	1.54534e-29	2.28555e-32	-0.155341	0.788933	0.37885	0.0105857	0.999989	0.955799	-0.131073	0.767891	0.465059	-2.08987	1.25279e-07	5.42136e-10	-0.0843386	0.877116	0.725519	-2.1381	2.41396e-09	1.00744e-12
SymbC1.scaffold280.9	6.45	7.95	8.08	14.33	12.38	9.72	8.38	7.98	7.58	11.38	14.13	14.41	7.25	8.92	8.9	15.36	13.91	15.31	192.42	0.701621	0.730916	0.0177705	0.000862061	0.673902	0.000954313	2.64955e-05	0.700045	0.000153866	1.70075e-05	0.194259	0.741872	0.318769	-0.0684342	0.999989	0.702174	0.143816	0.693868	0.36923	0.156404	0.597216	0.405586	0.0241625	0.963969	0.902205	0.161297	0.837023	0.305466	K01528//dynamin GTPase [EC:3.6.5.5]+ko04144//Endocytosis;K22686//pro-apoptotic serine protease NMA111 [EC:3.4.21.-];K20093//DNA excision repair protein ERCC-6-like [EC:3.6.4.12];K12447//UDP-sugar pyrophosphorylase [EC:2.7.7.64]+ko00520//Amino sugar and nucleotide sugar metabolism+ko00040//Pentose and glucuronate interconversions+ko01100//Metabolic pathways+ko00052//Galactose metabolism+ko00053//A…	OLP99583.1|3.6e-74|Iron sulfur cluster assembly protein 1, mitochondrial [Symbiodinium microadriaticum]
BGI_novel_G004571	5.14	6.09	6.66	13.77	19.04	9.28	6.67	7.05	6.92	14.48	18.4	21.2	5.05	4.34	4.58	13.4	15.52	14.25	191.84	1.33826	1.21084	2.3329e-05	9.75148e-08	1.30768	7.94277e-16	1.76418e-18	1.49624	3.33399e-21	1.03271e-23	-0.282179	0.495306	0.12626	-0.174926	0.999989	0.293586	-0.458287	0.0135995	0.00154799	-0.0721169	0.835553	0.723673	-0.210055	0.58249	0.307702	-0.306968	0.455531	0.0505381
SymbC1.scaffold2745.1	14.97	15.52	12.23	5.88	5.86	8.47	15.14	13.85	14.83	6.98	7.28	5.51	14.74	17.68	13.03	6	6.4	5.24	189.61	-1.14852	-0.91216	0.00621408	0.000163748	-1.09268	2.01003e-06	2.26574e-08	-1.44072	1.30901e-09	3.90127e-11	0.138873	0.832932	0.457845	-0.025367	0.999989	0.883301	0.130007	0.733967	0.417137	-0.311749	0.447215	0.260153	0.164695	0.769543	0.528438	-0.157528	0.928497	0.535443
SymbC1.scaffold9358.2	6.74	5.67	6.59	13.54	20.33	8.4	5.73	6.48	7.38	14.79	19.73	23.04	5.34	5.49	4.04	12.68	13.45	9.86	189.28	1.14653	1.05387	0.0162921	0.000738763	1.32379	9.165e-06	1.27228e-07	1.06192	0.00347568	0.000616476	-0.216897	0.833291	0.45854	-0.0261478	0.999989	0.921067	-0.238838	0.71437	0.39244	-0.327603	0.467213	0.278569	-0.260169	0.614704	0.340333	-0.613014	0.260945	0.0155066
BGI_novel_G009893	4.8	5.73	4.12	13.21	15.41	12.14	4.26	5.1	4.18	15.34	17.46	21.25	4.74	5.12	4.88	15.89	15.83	16.77	186.23	1.65264	1.48839	2.85653e-12	8.77118e-16	1.88344	3.78421e-30	1.68103e-33	1.58609	9.45139e-27	1.71436e-29	0.0604459	0.936931	0.746051	0.111558	0.999989	0.547466	0.193439	0.548344	0.236154	0.128574	0.569692	0.376142	-0.250449	0.3543	0.134703	-0.145382	0.843838	0.315306
BGI_novel_G012528	3.27	3.4	4.4	12.71	18.61	17.46	2.61	4.08	3.56	21.97	22.81	18.63	3.93	4.56	3.46	14.22	10.99	12.51	183.18	1.94512	2.01641	2.24476e-11	1.19056e-14	2.35915	1.5882e-23	1.32284e-26	1.45981	2.7197e-07	1.41013e-08	0.137718	0.894641	0.631457	0.0887335	0.999989	0.7454	0.253047	0.68607	0.360965	-0.479364	0.0880085	0.028269	-0.212334	0.555537	0.283755	-0.711145	0.0222341	0.000203523
SymbC1.scaffold710.2	6.13	4.29	4.49	12.66	15.32	9.33	6.41	4.72	6.59	12.45	20.89	18.81	7.14	7.1	6	13.88	12.41	13.61	182.23	1.10457	1.21605	0.0037783	8.07888e-05	1.29962	4.99478e-05	8.70877e-07	0.798025	0.0180609	0.00436969	0.388271	0.590665	0.183058	-0.16517	0.999989	0.548572	0.223471	0.73155	0.412633	-0.0381812	0.939136	0.887255	-0.287235	0.552187	0.280252	-0.350135	0.701117	0.166315	K01462//peptide deformylase [EC:3.5.1.88]	OLP98643.1|7.1e-61|Ankyrin-1 [Symbiodinium microadriaticum]
SymbC1.scaffold2181.6	6	6.88	6.18	12.88	15.6	10.58	6.05	5.94	6.15	12.22	13.1	17.15	7.16	7.52	7.4	12.25	13.59	12.94	179.59	0.953057	1.04724	6.71793e-05	3.71301e-07	1.1264	2.77827e-08	1.96696e-10	0.685533	0.000388994	4.90326e-05	0.245239	0.611125	0.197902	0.0735603	0.999989	0.695325	0.341611	0.182508	0.044167	-0.12421	0.678511	0.497811	0.022327	0.967002	0.908589	-0.118228	0.914184	0.497207
BGI_novel_G006401	14.56	15.85	15.72	4.16	6.01	5.36	15.89	13.58	8.54	6.52	6.21	4.79	16.11	17.24	11.51	7.13	5.95	4.02	179.15	-1.25066	-1.33878	5.73006e-05	2.97508e-07	-0.994408	0.00281794	9.8422e-05	-1.4188	2.17198e-06	1.41465e-07	0.0163231	0.990737	0.937809	0.243506	0.999989	0.265676	0.287518	0.465224	0.176561	0.010708	0.985479	0.974364	-0.0135584	0.9878	0.964059	-0.0222427	0.997584	0.943021
SymbC1.scaffold1938.9	13.09	18.17	15.17	5.73	6.8	7.1	13.13	13.3	15.07	7.34	7.53	8.07	8.73	10.95	9.9	4.65	5.62	4.79	175.14	-0.98363	-1.1151	0.000135613	8.6689e-07	-0.818532	0.000434977	1.04584e-05	-1.01726	0.000147829	1.62742e-05	-0.566586	0.0764719	0.00463239	0.189166	0.999989	0.288419	-0.371587	0.135009	0.0291858	-0.445751	0.205695	0.087574	-0.0788894	0.884125	0.73668	-0.536715	0.340883	0.0263852		OLQ03916.1|2.9e-70|Tankyrase-2 [Symbiodinium microadriaticum]
BGI_novel_G003819	12.64	16.83	20.96	6.79	1.54	3.88	11.93	15.53	14.79	1.17	0.49	1.65	16.74	15.22	23.15	3.19	1.22	5.19	172.91	-2.31501	-1.59685	0.000246926	1.84409e-06	-3.19491	1.35029e-31	5.24848e-35	-2.15326	2.7021e-05	2.38352e-06	0.163894	0.828701	0.451491	0.23684	0.999989	0.23134	0.440949	0.0615346	0.0102772	-0.4384	0.49989	0.308338	1.4869	0.00351997	9.80974e-05	1.1053	0.177278	0.00688951	K07198//5'-AMP-activated protein kinase, catalytic alpha subunit [EC:2.7.11.11]
BGI_novel_G000700	0.28	1.69	1.4	18.16	16.46	11.37	1.66	1.12	4.23	14.65	21.04	27.78	3.92	3.65	2.52	12.36	13.69	15.67	171.65	2.29947	2.79461	5.39239e-10	4.06416e-13	2.35489	5.56738e-11	2.47315e-13	1.74891	2.15234e-05	1.84692e-06	0.671367	0.294217	0.045917	-0.285297	0.999989	0.278801	0.306309	0.684928	0.359771	-0.26702	0.560494	0.367487	-0.257055	0.639541	0.366298	-0.539208	0.474903	0.0555476	K11087//small nuclear ribonucleoprotein D1+ko03040//Spliceosome
BGI_novel_G008414	15.53	16.11	14.59	4.15	4.91	6.61	11.68	15.08	13.55	5.8	5.67	5.43	12.77	13.5	12.24	4.55	5.22	2.42	169.81	-1.41058	-1.35903	2.05859e-06	4.99937e-09	-1.19125	1.44373e-07	1.23858e-09	-1.68146	5.51994e-10	1.50033e-11	-0.190161	0.687472	0.260764	0.187637	0.999989	0.269176	0.0170776	0.978173	0.914668	-0.44064	0.332322	0.16951	0.0447769	0.946999	0.863869	-0.405169	0.695396	0.162806	K06636//structural maintenance of chromosome 1
SymbC1.scaffold3201.5	15.69	10.66	9.45	5.94	6.29	5.59	13.41	14.31	9.54	7.15	8.67	5.77	13.4	11.23	8.75	7.89	6.07	8.08	167.89	-0.757776	-0.836165	0.0118524	0.000446981	-0.751053	0.0062332	0.000256645	-0.686111	0.00624228	0.00122825	-0.0343158	0.970789	0.869123	-0.0475211	0.999989	0.814358	-0.0740714	0.884241	0.680349	0.167484	0.668742	0.486032	-0.109876	0.831782	0.648855	0.0318703	0.988598	0.891458	K17535//serine/threonine-protein kinase TNNI3K [EC:2.7.11.1];K13414//mitogen-activated protein kinase kinase kinase 1 [EC:2.7.11.25]+ko04016//MAPK signaling pathway - plant+ko04626//Plant-pathogen interaction;K20606//mitogen-activated protein kinase kinase kinase ANP1 [EC:2.7.11.25]+ko04016//MAPK signaling pathway - plant;K14510//serine/threonine-protein kinase CTR1 [EC:2.7.11.1]+ko04016//MAPK si…	OLQ02760.1|2.6e-44|hypothetical protein AK812_SmicGene14360 [Symbiodinium microadriaticum]
BGI_novel_G001249	17.59	17.34	15.23	5.06	7.83	4.78	16.07	10.62	10.44	4.52	5.74	6	9.43	12.61	6.65	5.92	5.52	4.23	165.58	-1.08487	-1.2793	0.000209596	1.50364e-06	-1.06344	0.00142359	4.30818e-05	-0.911877	0.0151334	0.00353091	-0.642233	0.0938068	0.00652685	0.375114	0.999989	0.0769744	-0.247173	0.619398	0.293001	-0.266471	0.622568	0.431789	0.235408	0.71267	0.451503	-0.0295908	0.993667	0.926539
SymbC1.scaffold2043.3	4.56	5.32	6.3	14.41	14.23	11.05	4.83	5.62	5.36	10.43	12.07	15.56	5.82	6.2	6.68	10.03	10.85	9.22	158.54	1.08872	1.36501	1.94249e-07	2.95194e-10	1.25841	9.88904e-10	5.32643e-12	0.642742	0.00243793	0.000408737	0.254475	0.650598	0.226877	0.0378454	0.999989	0.851548	0.317962	0.268548	0.076499	-0.484929	0.0377358	0.00920163	0.175572	0.645911	0.373064	-0.318691	0.551463	0.0820245	K10614//E3 ubiquitin-protein ligase HERC3 [EC:2.3.2.26]+ko04120//Ubiquitin mediated proteolysis;K10614//E3 ubiquitin-protein ligase HERC3 [EC:2.3.2.26]+ko04120//Ubiquitin mediated proteolysis;K10614//E3 ubiquitin-protein ligase HERC3 [EC:2.3.2.26]+ko04120//Ubiquitin mediated proteolysis	OLP84706.1|5.2e-22|E3 ISG15--protein ligase HERC5 [Symbiodinium microadriaticum]
SymbC1.scaffold3894.7	4.07	5.9	4.01	9.27	14.19	7.54	4.36	6.25	4.96	13.12	11.4	17.72	5.29	2.97	3.62	13.63	15.98	12.76	157.04	1.28839	0.998179	0.0325934	0.00222205	1.23722	0.000318027	7.32861e-06	1.62978	9.2488e-06	7.11307e-07	-0.182011	0.887741	0.569831	-0.0315785	0.999989	0.910795	-0.211972	0.788671	0.491974	0.315131	0.461194	0.273009	-0.269932	0.602505	0.328031	0.0116306	0.999964	0.963169	K20473//neuroblastoma-amplified sequence	XP_014527066.1|1.8e-08|hypothetical protein JH06_3884 [Blastocystis sp. subtype 4]
SymbC1.scaffold905.4	14.5	15.29	9.39	5.26	3.51	4.53	12.83	11.91	9.94	5.16	5	3.68	15.09	11.15	9.71	5.55	5.35	6.21	154.06	-1.20083	-1.27696	0.000633122	6.62367e-06	-1.19995	3.11349e-05	5.07418e-07	-1.12557	7.04889e-05	7.09905e-06	-0.0559716	0.953109	0.803759	0.155268	0.999989	0.46122	0.120925	0.81967	0.536864	0.197647	0.706251	0.529994	0.100557	0.88884	0.745686	0.276464	0.858359	0.342719		OLQ03480.1|7.4e-24|hypothetical protein AK812_SmicGene13574 [Symbiodinium microadriaticum]
SymbC1.scaffold130.9	12.67	14.52	11.39	4.32	4.92	5.18	10.75	10.88	10.17	3.7	3.8	3	15.41	15.02	13.41	5.02	4.89	4.04	153.09	-1.50383	-1.25998	2.35364e-07	3.8106e-10	-1.53039	6.1132e-15	1.51056e-17	-1.72111	4.63304e-21	1.47388e-23	0.227821	0.516039	0.137214	0.267788	0.999989	0.0805873	0.524912	0.000565851	3.28284e-05	-0.162816	0.663677	0.479979	0.561664	0.0859022	0.0161517	0.39102	0.57778	0.0930923	K04874//potassium voltage-gated channel Shaker-related subfamily A member 1;K04885//potassium voltage-gated channel Shab-related subfamily B member 1;K04874//potassium voltage-gated channel Shaker-related subfamily A member 1;K04885//potassium voltage-gated channel Shab-related subfamily B member 1	OLQ09527.1|5.0e-94|Potassium voltage-gated channel subfamily A member 6 [Symbiodinium microadriaticum]
BGI_novel_G011040	5.56	4.96	5.13	10.87	13.02	9.71	5.23	4.39	4.85	9.1	11.58	13.7	6.01	6.93	6.31	11.07	11.23	10.49	150.14	0.980651	1.13373	5.44467e-08	7.14324e-11	1.16083	2.37016e-10	1.17133e-12	0.647394	6.32484e-05	6.28865e-06	0.334388	0.273069	0.0397752	0.114693	0.999989	0.479721	0.471929	0.0101462	0.00107394	-0.149597	0.532377	0.339389	0.104847	0.793199	0.562534	-0.058968	0.958744	0.718031	K18626//trichohyalin
BGI_novel_G002616	13.73	13.22	10.41	6.14	6.18	8.08	11.57	12.5	9.83	5.14	5.19	6.12	9.58	8.51	8.66	4.15	5.63	4.21	148.85	-0.898095	-0.715044	0.0340314	0.00237763	-0.981567	0.000149079	3.07943e-06	-0.997675	0.000356708	4.44255e-05	-0.381353	0.305728	0.0494235	0.130394	0.999989	0.482827	-0.23745	0.477506	0.184566	-0.628503	0.0770958	0.0236638	0.423707	0.286615	0.097476	-0.201538	0.905473	0.454626
SymbC1.scaffold1411.7	11.87	9.56	11.25	4.54	6.5	5.87	9.79	10.82	6.99	7.87	5.1	7.45	11.86	9	6.72	6.12	7.13	6.72	145.16	-0.819645	-0.953094	0.00259245	4.68209e-05	-0.601769	0.0402675	0.00281508	-0.904072	0.000128654	1.39442e-05	0.00432807	0.997171	0.982122	0.112947	0.999989	0.544572	0.135407	0.74962	0.441023	0.110767	0.790961	0.659017	-0.204325	0.677521	0.408075	-0.120866	0.931395	0.595471	K14833//nucleolar complex protein 2
BGI_novel_G005836	9.94	11.29	10.4	4.59	6.14	6.13	10.9	11.54	11.8	5.31	6.75	6.77	8.22	8.55	9.39	4.86	5.51	6.66	144.75	-0.781424	-0.781548	0.00574407	0.000144307	-0.847593	3.02614e-05	4.91503e-07	-0.71513	0.00138309	0.00021139	-0.203088	0.663736	0.238625	-0.0943476	0.999989	0.542541	-0.289507	0.185143	0.0450728	-0.104613	0.779454	0.643575	-0.00894914	0.989046	0.967391	-0.130047	0.930782	0.541304
BGI_novel_G012512	10.51	13.02	11.21	6.36	6.67	5.8	11.63	10.47	12.81	4.83	5	6.02	9.43	7.91	8.14	4.7	4.86	4.26	143.63	-0.93637	-0.751979	0.00871693	0.000280069	-1.09696	1.35271e-07	1.13421e-09	-0.960172	2.48108e-05	2.17124e-06	-0.364319	0.276769	0.0408735	0.00503312	0.999989	0.975808	-0.351482	0.101848	0.0199972	-0.545147	0.0588361	0.0165808	0.372668	0.279745	0.0938889	-0.175219	0.900545	0.441031
SymbC1.scaffold580.2	4.53	3.84	4.91	8.51	10.96	8.02	5.66	5.2	4.82	15.35	14.33	9.43	6.09	4.54	4.4	10.48	7.74	14.55	143.36	1.04065	1.0347	0.00213584	3.58319e-05	1.16554	3.98571e-06	4.89112e-08	0.921717	0.00153761	0.000238912	0.238435	0.759703	0.340607	-0.171138	0.999989	0.463221	0.0753184	0.909795	0.739038	0.129048	0.752621	0.597656	-0.307069	0.40457	0.166797	-0.201214	0.886722	0.392983
SymbC1.scaffold5678.2	7.05	3.63	4.03	8.43	8.95	7.77	6.46	6.67	6.8	14.86	11.24	11.55	5.9	3.84	4.36	8.83	7.05	13.51	140.93	0.834046	0.770502	0.0421234	0.00328531	0.830352	0.000229205	5.00817e-06	0.901284	0.00205438	0.000334972	0.00997443	0.994718	0.969359	-0.363479	0.999989	0.114595	-0.378586	0.240036	0.065197	0.118262	0.766032	0.625675	-0.428622	0.138143	0.032891	-0.329979	0.661552	0.140306		OLP86245.1|2.6e-92|Syntaxin-42 [Symbiodinium microadriaticum]
BGI_novel_G008572	9.37	9.29	11.11	2.79	6.06	5.81	13.38	8.14	8.93	7.19	3.28	4.02	11.54	11.23	11.89	2.06	4.26	3.08	133.43	-1.26973	-0.873359	0.00948732	0.000319122	-1.00656	0.000189185	4.02342e-06	-1.92929	1.0932e-17	6.37588e-20	0.259356	0.446094	0.102314	-0.0159031	0.999989	0.93068	0.257949	0.301434	0.0910738	-0.697029	0.0652916	0.019049	0.149068	0.803448	0.581938	-0.540856	0.493507	0.0611093	K16900//two pore calcium channel protein, plant
BGI_novel_G012150	3.27	4.99	5.54	8.47	11.51	9.22	6.74	5.03	6	9.59	10.93	10.73	4.51	5.4	2.93	9.87	9.15	8.17	132.05	0.891097	1.03643	0.00683968	0.000188633	0.715265	0.0219216	0.00126534	0.921599	0.00417769	0.000766756	-0.0452309	0.972118	0.874873	-0.263372	0.999989	0.295797	-0.322972	0.494576	0.196588	-0.217698	0.547503	0.354261	0.0505573	0.924612	0.821206	-0.181674	0.892078	0.406834
BGI_novel_G004890	2.07	2.34	3.66	3.99	9.48	8.57	3.27	2.72	1.86	11.35	16.65	13.55	2.47	1.52	1.62	15.31	16.85	13.71	130.99	2.06375	1.27203	0.00374967	7.97579e-05	2.12932	5.31187e-17	9.73356e-20	2.7899	4.71148e-25	9.72931e-28	-0.35013	0.686748	0.259856	0.0493466	0.999989	0.859075	-0.300354	0.634876	0.307224	0.893646	0.00398458	0.000500047	-0.704528	0.040986	0.00524475	0.140292	0.910419	0.471202	K05613//solute carrier family 1 (glial high affinity glutamate transporter), member 2
SymbC1.scaffold4044.4	4.68	5.65	5.22	8.37	9	7.55	5.23	4.98	5.24	7.36	10.17	11.06	5.52	5.09	5.19	8.83	10.16	9.73	129.03	0.768109	0.723629	0.00589686	0.000151273	0.82305	6.95284e-05	1.27405e-06	0.757649	1.50025e-05	1.21996e-06	0.0569952	0.938158	0.749361	0.0207258	0.999989	0.903619	0.0950948	0.813552	0.526839	0.0861073	0.758016	0.605092	-0.0565348	0.898361	0.76609	0.00893783	0.999964	0.959323	K17710//pentatricopeptide repeat domain-containing protein 1;K17710//pentatricopeptide repeat domain-containing protein 1	OLP80341.1|1.2e-306|hypothetical protein AK812_SmicGene39275 [Symbiodinium microadriaticum]
SymbC1.scaffold19306.1	13.73	10.86	10.6	2.41	4.77	3.43	10.68	11.16	9.1	3.58	4.13	2.92	8.85	9.32	6.58	4.73	4.09	4.23	125.17	-1.30997	-1.51122	2.01508e-08	2.19373e-11	-1.4096	1.37313e-11	5.64226e-14	-1.0091	6.94648e-06	5.17957e-07	-0.410441	0.190271	0.0211264	0.174207	0.999989	0.282282	-0.225505	0.414479	0.147401	0.148443	0.733832	0.562595	0.0890751	0.880415	0.7308	0.220464	0.860406	0.346428		XP_019447578.1|7.1e-06|PREDICTED: transcriptional regulator ATRX-like [Lupinus angustifolius]
BGI_novel_G002422	7.47	8.93	12.31	5.37	4.57	4.59	10.87	8.9	11.19	2.81	3.72	3.44	9.84	10.54	10.03	1.64	4.52	2.95	123.69	-1.38015	-0.833192	0.0154306	0.000677974	-1.5529	1.16882e-13	3.56961e-16	-1.75435	2.00335e-10	4.88609e-12	0.115816	0.886193	0.56585	-0.0759494	0.999989	0.695891	0.0556408	0.893223	0.697162	-0.727516	0.0624777	0.0179598	0.635837	0.0587726	0.00899798	-0.100407	0.961697	0.744145	K09540//translocation protein SEC63+ko04141//Protein processing in endoplasmic reticulum+ko03060//Protein export
SymbC1.scaffold995.4	3.92	5.28	5.2	8.16	11.01	6.72	5.66	4.3	4.85	8.38	9.1	11.31	4.14	4.44	5.51	8.26	9.61	6.59	122.44	0.771519	0.829614	0.027078	0.00164627	0.839226	0.00374755	0.00013807	0.645717	0.0401862	0.0115832	0.022514	0.988506	0.929737	-0.0205121	0.999989	0.930816	0.0153142	0.988273	0.947266	-0.188782	0.636966	0.449165	-0.00509567	0.99359	0.98243	-0.209275	0.868204	0.359836		OLP85183.1|5.7e-107|Nucleolar GTP-binding protein 1 [Symbiodinium microadriaticum]
BGI_novel_G000872	12.43	9.16	7.5	5.3	3.76	3.27	11.09	10.67	10.23	6.32	3.35	3.5	9.24	6.82	6.58	5.43	3.08	3.74	121.47	-0.998785	-0.959644	0.0321372	0.00216646	-1.11623	0.00109277	3.14622e-05	-0.920482	0.017693	0.00426341	-0.245225	0.752944	0.331524	-0.109746	0.999989	0.626727	-0.361167	0.330443	0.104421	-0.13495	0.832097	0.718298	0.0660374	0.939098	0.847119	-0.0789419	0.976809	0.823665	K00699//glucuronosyltransferase [EC:2.4.1.17]+ko00860//Porphyrin and chlorophyll metabolism+ko00040//Pentose and glucuronate interconversions+ko01100//Metabolic pathways+ko00053//Ascorbate and aldarate metabolism+ko01110//Biosynthesis of secondary metabolites;K13692//UDP-glucose:(indol-3-yl)acetate beta-D-glucosyltransferase [EC:2.4.1.121]
BGI_novel_G002598	4.58	3.62	2.41	7.23	9.18	5.68	2.55	3.89	2.14	14.34	10.18	11.33	2.65	3.59	1.77	10.65	10.8	11.88	118.47	1.50774	0.974573	0.0263354	0.00157487	1.73597	4.29474e-09	2.57556e-11	1.81267	1.16322e-08	4.30101e-10	-0.245538	0.817368	0.429094	0.20269	0.999989	0.4718	-0.0150331	0.991046	0.960541	0.449606	0.183951	0.0751972	-0.496081	0.171526	0.0452097	-0.0881696	0.950456	0.687368
SymbC1.scaffold92.2	13.41	8.68	8	2.36	3.09	3.04	9.6	10.63	8.3	5.9	4.14	3.61	10.03	9.52	7.84	3.54	3.11	3.19	117.99	-1.30872	-1.48735	0.000132209	8.37799e-07	-0.949292	0.00497616	0.000195079	-1.48951	2.44825e-06	1.61304e-07	-0.0574421	0.953833	0.805849	0.0796859	0.999989	0.722509	0.0389896	0.951346	0.85021	0.0708183	0.913937	0.846345	-0.409984	0.46867	0.212954	-0.37813	0.791756	0.249079		OLP78392.1|4.1e-24|UPF0187 protein [Symbiodinium microadriaticum]
BGI_novel_G010309	2.33	2.54	2.92	15.38	14.63	10.47	2.02	3.45	1.87	7.36	11.06	14.09	2.3	2	1.97	6.51	8.31	8.65	117.86	1.81184	2.14459	2.77613e-09	2.47979e-12	1.695	1.51372e-06	1.66006e-08	1.59593	6.33736e-05	6.30818e-06	-0.145311	0.906078	0.658872	0.0431056	0.999989	0.88283	-0.0876932	0.928267	0.786002	-0.872775	0.00819034	0.00127321	0.415927	0.329566	0.119913	-0.429208	0.648986	0.130788
SymbC1.scaffold2755.1	2.61	2.41	1.85	6.41	9.39	4.31	2.91	2.26	2.82	10.74	13.8	13.33	2.85	3.3	3.05	11.26	10.63	12.02	115.95	1.73728	1.48469	1.53833e-06	3.52118e-09	2.06015	2.55333e-32	9.21577e-36	1.66699	1.35772e-22	3.40992e-25	0.445448	0.261155	0.0366358	-0.208481	0.999989	0.323529	0.246212	0.489595	0.192969	0.561226	0.0370412	0.00897971	-0.710531	0.0119731	0.000768153	-0.190037	0.736538	0.195143
BGI_novel_G000502	9.6	8.55	8.07	4.02	4.59	3.31	9.31	8.77	9.75	4.72	3.36	4.06	11.09	8.79	9.92	2.3	2.05	2.22	114.48	-1.42669	-0.966459	0.00266621	4.88974e-05	-1.12561	4.73494e-06	5.90257e-08	-2.188	2.07365e-17	1.24413e-19	0.224761	0.649248	0.225862	-0.0691379	0.999989	0.697755	0.170902	0.623454	0.296913	-0.902978	0.0156159	0.00288443	0.11424	0.845038	0.669475	-0.775173	0.184583	0.00749283
BGI_novel_G012613	5.42	4.5	4.07	7.9	7.89	6.89	4.78	4.68	5.05	7.8	8.77	9.84	4.22	4.11	4.6	7.68	8.22	7.88	114.3	0.755201	0.73889	0.013794	0.000567946	0.782968	0.000594478	1.50196e-05	0.743744	0.000959251	0.000138895	-0.0451084	0.962722	0.830186	-0.0387828	0.999989	0.843997	-0.0735584	0.892973	0.696088	-0.0552051	0.86701	0.773212	-0.0618671	0.891705	0.751379	-0.137133	0.900967	0.442486
SymbC1.scaffold2231.1	10.06	7.65	7.79	4.99	4.2	5.89	9.44	8.19	7.15	4.36	3.56	4.03	6.99	7.57	5.77	5.33	4.6	4.77	112.34	-0.882876	-0.877247	0.0126288	0.000497764	-1.18453	3.03676e-06	3.60857e-08	-0.586849	0.039608	0.0113712	-0.267328	0.617308	0.202088	0.0339521	0.999989	0.859977	-0.225917	0.530476	0.222952	0.0652714	0.888223	0.808393	0.355551	0.440374	0.191704	0.41238	0.600162	0.103683	K10872//meiotic recombination protein DMC1;K10872//meiotic recombination protein DMC1	OLP87164.1|1.6e-193|hypothetical protein AK812_SmicGene31640 [Symbiodinium microadriaticum]
BGI_novel_G001278	4.66	2.23	2.59	4.3	9.53	7.04	3.01	3.54	2.09	11.73	11.52	9.05	3.9	4.66	4.01	7.09	7.36	8.29	106.6	1.12473	1.03581	0.0233503	0.001301	1.63355	6.30438e-09	3.93827e-11	0.704835	0.0278577	0.00736731	0.36906	0.616299	0.201258	0.0853114	0.999989	0.760161	0.4975	0.239876	0.0651226	0.00863905	0.985952	0.975136	-0.434546	0.263897	0.0861057	-0.462405	0.398396	0.0367227
SymbC1.scaffold5038.1	2.59	2.23	2.06	7.33	9.18	5.84	1.55	1.84	1.5	8.57	9.11	10.79	1.84	1.92	1.76	10.63	8.66	12.77	100.17	2.00581	1.5902	1.06187e-05	3.70515e-08	2.12777	8.59355e-14	2.60064e-16	2.29945	1.56239e-14	1.54779e-16	-0.187891	0.873115	0.539824	0.301314	0.999989	0.286082	0.157299	0.84477	0.607475	0.373813	0.261135	0.121352	-0.160852	0.744196	0.49419	0.187218	0.883603	0.38555		OLP92662.1|2.3e-20|Dynamin-related protein 1D [Symbiodinium microadriaticum]
BGI_novel_G008955	1.62	1.72	1.3	9.64	8.69	7.6	2.68	2.22	2.55	10.51	11.6	12	1.82	1.26	2.62	7.89	8.3	6.13	100.15	2.07077	2.38136	2.6994e-20	1.50703e-24	2.0515	8.79097e-29	4.63736e-32	1.77946	4.50217e-11	9.42271e-13	0.274437	0.754996	0.333293	-0.529402	0.999989	0.0262166	-0.249953	0.641764	0.313477	-0.328077	0.228314	0.100949	-0.229454	0.450451	0.198889	-0.57955	0.0498711	0.000740949
SymbC1.scaffold4241.1	2.98	1.7	1.96	6.19	5.97	5.88	3.82	3.3	2.9	10.29	10.1	10.53	2.63	3.14	3.16	7.45	7.75	7.54	97.29	1.24578	1.25818	0.00765968	0.000226429	1.35746	1.74108e-05	2.64898e-07	1.12169	0.00266237	0.000452681	0.332482	0.726714	0.30157	-0.35555	0.999989	0.216485	-0.053987	0.953708	0.855729	0.182824	0.70127	0.523577	-0.545236	0.149928	0.03718	-0.401114	0.59732	0.102423
BGI_novel_G001821	6.78	8.52	7.98	3.29	2.53	4.03	8.03	7.56	6.16	1.86	2.83	2.52	8.23	5.89	10.66	2.89	2.72	1.98	94.46	-1.32129	-0.971258	0.0356667	0.00255772	-1.3158	0.000455418	1.11016e-05	-1.67682	1.29529e-05	1.03631e-06	0.135219	0.893327	0.608666	0.0845836	0.999989	0.723295	0.242516	0.650049	0.322512	-0.441467	0.461049	0.272886	0.47159	0.448404	0.197365	0.0652563	0.98506	0.866772
BGI_novel_G008941	2.46	3.62	3.71	4.36	9.86	8.15	2.83	1.99	4.61	4.2	9.79	9.23	2.05	3.85	3.23	8.04	6.28	5.39	93.65	1.01312	1.08564	0.0121986	0.000471273	1.03496	0.00990989	0.000462231	0.91876	0.0123162	0.00275403	-0.0254157	0.989333	0.932251	0.0438347	0.999989	0.874646	0.0372499	0.972449	0.89823	-0.274972	0.536596	0.343893	0.0660941	0.925436	0.823147	-0.206956	0.911369	0.480517
SymbC1.scaffold1084.9	2.07	2.26	2.26	8.9	8.78	6.42	1.84	1.23	1.32	6.42	7.76	9.56	1.84	2.88	1.41	10.41	8.66	9.42	93.44	1.88467	1.71446	1.46859e-06	3.32056e-09	1.98423	2.95207e-10	1.49169e-12	1.95533	6.31226e-10	1.74918e-11	-0.0332686	0.985698	0.915739	0.365167	0.999989	0.203045	0.381455	0.531568	0.223883	0.105743	0.788019	0.655135	0.161785	0.757316	0.512782	0.252033	0.810333	0.271125		OLP79751.1|3.0e-84|Chaperone protein DnaJ [Symbiodinium microadriaticum]
SymbC1.scaffold4620.1	7.29	4.5	5.74	2.22	2.38	3.63	9.03	9.45	9.29	4.56	3.26	2.1	7.06	6.06	4.98	3.87	2.51	4.82	92.75	-0.993012	-0.864004	0.0437811	0.00348514	-1.35409	5.91262e-07	5.80283e-09	-0.760937	0.0196957	0.00484655	0.0910768	0.918548	0.693896	-0.564531	0.999989	0.00570338	-0.492711	0.0479718	0.00750144	0.27647	0.596773	0.405025	-0.0848046	0.907858	0.789576	0.155425	0.931433	0.624002	K22684//metacaspase-1 [EC:3.4.22.-]	PSS19230.1|2.9e-25|Metacaspase-1 like [Actinidia chinensis var. chinensis]
BGI_novel_G002344	2.53	3.99	3.59	8.15	6.98	6.14	3.36	3.24	3.24	4.99	6.71	7.77	4.03	3.34	4.04	5.79	6.8	6.33	91.02	0.831458	1.04574	0.00332208	6.65222e-05	0.856263	0.00439915	0.000168004	0.592375	0.034598	0.00965094	0.189352	0.829277	0.452618	0.0427683	0.999989	0.858503	0.259908	0.554848	0.241495	-0.286054	0.376692	0.202564	0.262196	0.530034	0.261409	-0.0307494	0.988598	0.890913
BGI_novel_G006912	7.79	8.29	7.94	2.54	2.99	3.71	4.06	5.96	8.25	3.02	2.06	1.97	6.16	9.69	11.17	0.36	1.61	2.36	89.93	-1.48127	-1.07439	0.0246509	0.00142152	-1.01775	0.0347599	0.00233257	-2.35168	3.00775e-07	1.57711e-08	0.189785	0.844687	0.48684	0.305582	0.999989	0.249397	0.534272	0.204957	0.0521328	-0.904312	0.162094	0.0634702	0.393214	0.581211	0.306384	-0.424168	0.857219	0.337687
BGI_novel_G004866	1.4	1.01	0.91	4.58	6.51	6.41	1.02	1.22	0.92	8.97	9.92	11.09	1.63	1.62	0.92	10.28	7.51	12.14	88.06	2.36263	2.00569	2.16175e-06	5.48872e-09	2.60144	5.06072e-17	9.13285e-20	2.48076	1.61187e-12	2.48291e-14	0.216462	0.862669	0.522091	0.0343364	0.999989	0.906691	0.27448	0.726428	0.406676	0.602126	0.0803388	0.0250091	-0.561756	0.113271	0.0245548	0.00133979	0.999964	0.995425	K22857//EEF1A lysine methyltransferase 4 [EC:2.1.1.-]
BGI_novel_G001948	12.93	7.37	6.39	1.17	1.02	1.58	8.24	7.79	6.42	2.63	2	0.89	7.81	6.59	6.15	2.52	2.82	3.54	87.86	-1.81641	-2.37885	2.83131e-12	7.90339e-16	-1.79962	9.80529e-11	4.57352e-13	-1.27077	3.70068e-07	1.99104e-08	-0.27575	0.631146	0.212785	0.211272	0.999989	0.319183	-0.0477015	0.924998	0.777155	1.00666	0.0140243	0.00250862	-0.307179	0.657786	0.385144	0.588871	0.519469	0.0712896	K21867//potassium channel
BGI_novel_G009846	6.03	6.83	5.33	2.5	3.22	2.43	6.07	5.44	5.21	1.89	2.8	2.39	9.01	8.7	8.7	2.7	2.12	2.44	83.81	-1.37398	-1.01359	0.000371126	3.17007e-06	-1.17823	3.15049e-07	2.93024e-09	-1.93012	4.69374e-24	1.04786e-26	0.560918	0.0199242	0.000513518	0.120451	0.999989	0.474602	0.711823	6.97784e-06	1.87711e-07	-0.268479	0.467501	0.278754	0.31513	0.461842	0.207668	0.0429504	0.984219	0.864416
BGI_novel_G008586	2.14	1.69	1	2.47	9.07	2.45	1.71	1.67	1.48	7.69	7.89	8.48	1.99	1.52	1.67	8.03	8.71	12.78	82.44	1.86467	1.24224	0.0141465	0.000594702	2.06676	4.67564e-19	6.88014e-22	2.28501	4.79753e-19	2.15544e-21	0.124973	0.910014	0.668398	-0.00271947	0.999989	0.991992	0.140208	0.840076	0.59845	0.75128	0.243792	0.110332	-0.572434	0.197444	0.0556589	0.286041	0.66884	0.145079
BGI_novel_G011773	3.29	1.52	2.04	4.75	6.04	4.26	3.22	2.36	2.52	6	8.51	8.79	1.65	2.88	0.4	8.07	7.1	8.96	82.36	1.43496	1.05106	0.0200674	0.00102847	1.30149	2.77331e-05	4.42737e-07	1.95232	1.13356e-06	6.88328e-08	-0.233109	0.846669	0.490508	-0.157201	0.999989	0.574049	-0.41527	0.492732	0.195044	0.521317	0.112624	0.0391849	-0.429996	0.281692	0.0949721	0.0499161	0.977768	0.831386
BGI_novel_G011052	0.56	0.71	0.7	5.17	9.86	3.91	0.94	0.78	1.37	9.63	13.94	11.9	0.55	0.37	0.54	6.84	6.19	7.97	81.93	3.18813	2.86578	4.31552e-16	3.61393e-20	3.16627	1.67277e-44	1.85771e-48	3.53236	6.00933e-33	4.86314e-36	-0.226315	0.849435	0.495371	-0.418541	0.999989	0.144264	-0.700632	0.12034	0.0250552	0.0440098	0.924929	0.863909	-0.711838	0.0278197	0.00287295	-0.719452	0.00984044	6.34883e-05
SymbC1.scaffold8466.1	6.15	7.4	5.25	1.49	1.24	2.05	7.06	7.8	7.66	1.54	1.73	1.96	7.94	8.17	6.95	1.73	1.98	2.43	80.53	-1.52766	-1.17934	0.000266786	2.04052e-06	-1.57323	6.01349e-13	1.9868e-15	-1.83041	1.30559e-15	1.08768e-17	0.267716	0.519776	0.139356	-0.240291	0.999989	0.16208	0.038058	0.93394	0.798912	-0.276829	0.535347	0.342554	0.150718	0.805447	0.587401	-0.133649	0.931395	0.622396	K13420//LRR receptor-like serine/threonine-protein kinase FLS2 [EC:2.7.11.1]+ko04016//MAPK signaling pathway - plant+ko04626//Plant-pathogen interaction;K19613//leucine-rich repeat protein SHOC2	OLP99850.1|4.5e-155|Internalin-A [Symbiodinium microadriaticum]
SymbC1.scaffold2967.3	6.83	6.95	7.2	4.19	4.43	4.04	7.11	5.56	6.07	2.32	1.72	2.27	5.51	4.67	5.06	1.19	0.72	0.88	76.72	-1.56347	-0.628276	0.00990643	0.000339856	-1.52456	3.5343e-16	7.5557e-19	-2.53758	1.33302e-27	2.15753e-30	-0.401139	0.116473	0.00919136	0.164454	0.999989	0.262122	-0.222149	0.327269	0.10287	-2.27017	2.34395e-17	6.54405e-21	1.0903	7.53928e-05	9.00775e-08	-1.12645	0.00591599	3.23756e-05	K12472//epidermal growth factor receptor substrate 15+ko04144//Endocytosis;K14306//nuclear pore complex protein Nup62+ko03013//RNA transport	XP_033516194.1|4.7e-234|dentin sialophosphoprotein-like, partial [Nicotiana tomentosiformis]
SymbC1.scaffold2863.2	7.11	6.11	4.26	1.65	2.35	2.1	5.44	4.52	5.38	3.57	2.63	2.44	5.84	5.9	4.79	3.7	3.54	3.69	75.02	-0.9276	-1.30075	7.28244e-05	4.12666e-07	-0.794156	0.00463951	0.00017982	-0.687893	0.00444943	0.00082505	-0.0168413	0.990016	0.933974	0.16876	0.999989	0.39376	0.176376	0.631042	0.303978	0.678539	0.0395453	0.00980849	-0.304717	0.530373	0.261726	0.327657	0.712563	0.174609	K01062//platelet-activating factor acetylhydrolase [EC:3.1.1.47]+ko01100//Metabolic pathways+ko01110//Biosynthesis of secondary metabolites+ko00565//Ether lipid metabolism	OLQ07547.1|5.6e-122|Platelet-activating factor acetylhydrolase [Symbiodinium microadriaticum]
BGI_novel_G001498	0.95	1.01	0.6	3.19	7.16	3.11	1.4	1.53	1.99	8.79	10.36	10.23	0.71	1.12	0.56	6.34	6.86	8.48	74.39	2.3971	2.04442	8.62885e-07	1.78242e-09	2.30308	7.89378e-23	7.56325e-26	2.84381	8.90857e-20	3.52441e-22	0.0109666	0.996	0.97376	-0.610293	0.999989	0.032255	-0.668707	0.131428	0.0281854	0.541703	0.135822	0.0502897	-0.895946	0.0069288	0.000319584	-0.408752	0.361842	0.0300477
BGI_novel_G001622	0.24	0.74	0.41	3.74	6.79	4.79	0.24	0.46	0.74	11.45	12.16	9.19	0.71	0.98	0.48	5.77	5.6	7.95	72.44	2.79957	2.445	4.64059e-07	8.79872e-10	3.29603	1.37071e-21	1.52224e-24	2.65768	5.15367e-09	1.75456e-10	0.187345	0.880581	0.552707	0.0267802	0.999989	0.909648	0.235719	0.75412	0.448338	0.191801	0.7169	0.542529	-0.841393	0.0210536	0.00188833	-0.69561	0.176819	0.00683818	K10300//F-box protein, helicase, 18 [EC:3.6.4.12]
BGI_novel_G002912	1.77	1.31	1.64	4.47	4.34	5.2	1.7	2.67	3.07	4.68	6.82	7.56	2.87	2.16	2.63	5.05	5.49	5.47	68.9	1.07338	1.30869	0.00924397	0.000309498	1.04464	0.013526	0.000691358	0.866798	0.0451944	0.0133698	0.467445	0.547143	0.156099	-0.350135	0.999989	0.232929	0.0721191	0.941297	0.817337	0.0507423	0.930827	0.873659	-0.24823	0.6819	0.413005	-0.225629	0.902166	0.447478	K10859//DNA oxidative demethylase [EC:1.14.11.33]
BGI_novel_G003123	6.73	5.36	6.12	1.74	1.57	1.98	6.21	5.53	7.16	1.7	1.02	1.43	4.62	5.17	4.4	2.61	3	0.96	67.31	-1.30534	-1.29789	0.0122914	0.000477684	-1.55159	0.000205543	4.41125e-06	-1.06654	0.0442676	0.0130351	-0.230607	0.816501	0.425152	-0.0259271	0.999989	0.921161	-0.252201	0.686047	0.360917	0.095335	0.913755	0.846125	0.298942	0.725347	0.46941	0.37535	0.887625	0.395289
BGI_novel_G007955	4.72	5.31	4.23	2.45	2.23	1.76	4.73	6.53	4.97	2.64	2.04	1.63	4.85	7.57	5.03	0.96	2.37	2.77	66.79	-1.22688	-0.942033	0.0171549	0.000812992	-1.22991	6.12017e-05	1.10278e-06	-1.50868	2.13842e-05	1.83438e-06	0.306777	0.594867	0.186128	-0.150275	0.999989	0.484162	0.169301	0.737814	0.422346	-0.181164	0.769009	0.629777	0.167561	0.809552	0.594974	-0.0239915	0.998432	0.946434	K09571//FK506-binding protein 4/5 [EC:5.2.1.8]
BGI_novel_G001508	1.55	2.03	1.69	4.77	5.44	4.18	2.47	2.26	2.53	4.46	5.71	6.74	2.19	2.72	2.4	5.34	4.5	4.92	65.9	1.06368	1.32618	0.000825863	9.22133e-06	1.02643	0.00202734	6.59681e-05	0.838433	0.0130273	0.00294756	0.399052	0.57785	0.174713	-0.311497	0.999989	0.250038	0.0789757	0.921459	0.767896	-0.0836331	0.850328	0.744755	-0.0728364	0.902237	0.775162	-0.17328	0.911607	0.486636
BGI_novel_G001960	4.68	5.37	5.57	2.63	1.71	2.44	6.1	4.9	5.51	1.79	1.57	1.26	4.96	5.11	6.29	1.62	2.37	2	65.88	-1.41338	-1.02012	0.00222513	3.78266e-05	-1.71571	1.87032e-14	5.03695e-17	-1.5043	4.34128e-10	1.14104e-11	0.110015	0.883798	0.562182	-0.0572682	0.999989	0.741692	0.06847	0.878691	0.670113	-0.288378	0.505755	0.314188	0.629121	0.11052	0.0236535	0.343895	0.757909	0.212515	K21752//Dr1-associated corepressor;K17613//calcineurin-binding protein cabin-1
SymbC1.scaffold3193.2	1.91	1.71	1.92	4.31	7.13	3.29	2.05	1.08	1.08	4.65	5.91	6.84	0.76	1.61	2.16	5.99	5.49	5.64	63.53	1.43316	1.18535	0.0162921	0.000740624	1.5375	5.87999e-05	1.04807e-06	1.57664	0.000190911	2.18374e-05	-0.127914	0.921796	0.702903	0.214499	0.999989	0.465369	0.117727	0.903084	0.722339	0.0903239	0.868413	0.775073	-0.0833713	0.90492	0.782471	-0.0143037	0.999964	0.958916	K18626//trichohyalin	TKY70363.1|9.3e-07|Vicilin antimicrobial peptides 2-2 [Spatholobus suberectus]
BGI_novel_G004867	1.5	2.02	1.97	3.84	5.13	3.11	2.08	2.34	1.4	4.94	4.59	5.63	2.25	2.92	2.39	4.69	4.19	4.76	59.75	0.99316	1.07333	0.00485027	0.000113985	1.20095	1.75502e-05	2.67994e-07	0.705199	0.0128535	0.00289963	0.420721	0.460491	0.108683	-0.0502933	0.999989	0.846117	0.385857	0.359017	0.11822	0.0540298	0.895981	0.820654	-0.166177	0.727328	0.47148	-0.135498	0.920223	0.511817
SymbC1.scaffold14424.1	1.83	1.47	2.08	4.53	4.83	2.77	1.78	1.37	1.49	4.21	4.32	4.99	2.48	2.33	2.72	4.52	5.42	4.9	58.04	1.05344	1.09188	0.0103184	0.000358022	1.25772	0.000110868	2.17625e-06	0.810729	0.0101457	0.00219042	0.412098	0.526007	0.143244	0.0987054	0.999989	0.718926	0.544706	0.184216	0.0447162	0.122913	0.780912	0.645495	-0.0333991	0.962429	0.898918	0.0686208	0.966461	0.771697	K17987//next to BRCA1 gene 1 protein;K14439//SWI/SNF-related matrix-associated actin-dependent regulator of chromatin subfamily A containing DEAD/H box 1 [EC:3.6.4.12]	OLP96822.1|2.4e-18|hypothetical protein AK812_SmicGene20894 [Symbiodinium microadriaticum]
BGI_novel_G004472	0.58	0.76	1	4.39	6.62	3.86	1.07	1.19	0.53	5.95	6.65	6.34	0.53	0.83	1.31	4.39	4.2	5.43	55.63	2.19874	2.26508	4.53651e-09	4.43216e-12	2.28271	1.87032e-14	5.00915e-17	2.04843	3.26111e-08	1.3605e-09	0.139789	0.913862	0.679093	-0.115879	0.999989	0.693629	0.019539	0.989304	0.952503	-0.189978	0.654046	0.468558	-0.187225	0.699121	0.43315	-0.398548	0.529741	0.0750203
BGI_novel_G001500	0.8	0.56	1.08	3.25	6.47	2.84	0.91	1.22	1.28	5.71	7.82	7.43	0.78	0.66	0.53	4.75	4.18	4.99	55.26	2.31689	2.05331	4.90421e-08	5.90202e-11	2.34545	2.72045e-24	1.96379e-27	2.55191	2.24738e-19	9.53264e-22	-0.177304	0.88996	0.575841	-0.312354	0.999989	0.2602	-0.536424	0.234156	0.0628346	0.0408196	0.931002	0.874078	-0.55595	0.102153	0.0210378	-0.557695	0.112241	0.00294796
BGI_novel_G010830	5	6.24	6.04	2.54	1.37	2.06	3.14	5.01	5.18	0.58	0.88	0.86	3.76	2.82	3.42	1.47	2.24	0.99	53.6	-1.50743	-1.28521	0.000462663	4.44273e-06	-2.14048	8.04387e-12	3.23827e-14	-1.09659	0.00248207	0.000417523	-0.658834	0.0519503	0.00244119	0.330092	0.999989	0.125965	-0.295162	0.463269	0.175431	-0.408877	0.453548	0.265946	1.23001	0.00777967	0.000382181	0.843194	0.330756	0.0249479
BGI_novel_G012068	4.81	4.16	3.62	1.88	2.04	1.93	3.69	3.33	2.96	1.31	0.4	0.54	5.36	5.5	3.37	1.75	2.1	2.37	51.12	-1.25519	-0.905099	0.0321352	0.00216543	-1.63829	2.70927e-05	4.30258e-07	-1.22217	0.000326267	4.00333e-05	0.20302	0.805928	0.405507	0.274942	0.999989	0.238861	0.511663	0.130008	0.027772	-0.0193336	0.976907	0.955632	1.10794	0.0302717	0.00328708	1.11343	0.1435	0.00473514	K11292//transcription elongation factor SPT6
BGI_novel_G005471	0.81	0.7	0.71	3.44	4.92	4.58	1.41	2.03	1.32	5.18	4.54	3.99	1.41	1.7	0.54	3.99	4.29	4.15	49.71	1.62939	2.17225	1.94249e-07	2.98228e-10	1.22967	0.000656815	1.69219e-05	1.48625	0.000329992	4.06102e-05	0.440973	0.606298	0.193806	-0.608601	0.999989	0.0381179	-0.202416	0.814261	0.527708	-0.176579	0.702642	0.525541	0.0701061	0.908926	0.791585	-0.119769	0.939449	0.647271
BGI_novel_G004529	3.9	3.54	3.66	1.51	2.45	1.78	3.82	3.99	3.48	2.48	2.42	2.32	2.65	2.9	2.59	1.88	1.9	1.9	49.17	-0.681948	-0.810389	0.0124534	0.000488418	-0.629035	0.0154166	0.000811107	-0.60642	0.0250005	0.00647426	-0.357512	0.339168	0.0599775	-0.0108699	0.999989	0.950446	-0.360159	0.160953	0.0371313	-0.122407	0.774417	0.637276	-0.171034	0.731772	0.478136	-0.315581	0.695296	0.162668
SymbC1.scaffold7433.1	0.83	0.46	0.88	3.08	5.71	2.96	0.66	0.98	0.7	5.36	8.6	9.08	0.56	0.37	0.89	2.64	2.66	1.8	48.22	2.14472	2.05978	3.24707e-07	5.7103e-10	2.7675	8.83136e-23	9.07213e-26	1.60687	0.000217776	2.53723e-05	-0.10313	0.941734	0.760084	-0.0526132	0.999989	0.857715	-0.162356	0.851606	0.619481	-0.765543	0.0432465	0.0110296	-0.752024	0.0312138	0.00344401	-1.53965	2.53382e-06	2.32642e-09	K18626//trichohyalin	OLP94292.1|3.6e-77|hypothetical protein AK812_SmicGene23681 [Symbiodinium microadriaticum]
BGI_novel_G001501	0.24	0.32	0.81	2.76	5.72	2.57	0.74	0.9	0.73	7.03	7.78	7.11	0.33	0.57	0.82	2.9	3.09	1.77	46.19	2.11283	2.12422	2.3329e-05	9.76818e-08	2.54565	8.19888e-16	1.84383e-18	1.66861	0.00127435	0.000192495	0.138727	0.911444	0.673143	-0.26615	0.999989	0.343579	-0.178084	0.837485	0.594174	-0.539015	0.28569	0.137334	-0.741634	0.0551775	0.0082038	-1.32691	0.000825849	2.15887e-06	K14856//protein SDA1
BGI_novel_G003401	3.56	3.31	5.42	0.57	0.86	0.63	4.42	5.57	2.97	0.76	0.61	0.84	4.09	5.21	4.89	0.39	0.57	1.32	45.99	-2.01821	-1.85986	0.000295726	2.33682e-06	-1.80875	1.00621e-05	1.43873e-07	-2.38602	2.69324e-07	1.39333e-08	0.20919	0.834961	0.461906	-0.0433878	0.999989	0.873518	0.177853	0.798087	0.504588	0.0319714	0.975319	0.952554	0.00490936	0.996216	0.99068	0.0224147	0.999964	0.960527
SymbC1.scaffold275.3	1.14	0.73	0.67	2.14	3.16	1.25	1.9	1.16	1.71	4.73	4.62	4.89	1.59	1.95	1.47	3.93	3.91	4.82	45.77	1.17633	1.08947	0.047802	0.0039964	1.30978	5.1795e-05	9.08836e-07	1.12974	0.00112187	0.000166269	0.697951	0.231489	0.0294477	-0.524974	0.999989	0.0704441	0.116456	0.889838	0.690267	0.756822	0.063997	0.0185391	-0.839166	0.0353883	0.00417206	-0.148967	0.928964	0.536306		OLQ03196.1|2.4e-72|hypothetical protein AK812_SmicGene13905 [Symbiodinium microadriaticum]
BGI_novel_G000811	0	0	0.4	2.95	5.62	4.45	0	0	0.69	5.43	4.98	10.81	0	0	0	3.03	3.14	4	45.5	2.64386	2.42664	7.89897e-06	2.46953e-08	2.45373	3.59378e-09	2.12525e-11	3.05121	9.26623e-07	5.50776e-08	-0.0751652	0.844377	0.485227	-0.0447826	0.999989	0.721488	-0.158717	0.617224	0.290897	-0.406546	0.499954	0.30842	-0.457902	0.431722	0.185884	-0.865478	0.273213	0.0168753
BGI_novel_G009476	1.72	1.7	1.79	2.91	4.06	2.78	1.38	1.65	1.45	2.93	3.1	4.67	1.58	1.54	1.89	3.02	3.45	3.14	44.76	0.915475	0.884946	0.0146279	0.0006227	1.07683	0.000478422	1.17022e-05	0.784648	0.00879012	0.00184485	0.00231829	0.99861	0.992786	0.180453	0.999989	0.459798	0.208839	0.719719	0.398976	-0.128513	0.748998	0.588818	0.00644843	0.992029	0.979063	-0.13496	0.931395	0.571073
BGI_novel_G003125	0.73	0.36	0	3.08	5.44	4.43	0.38	0.36	0.81	5.78	6.43	5.7	0.33	0.7	0.39	2.6	2.82	4.11	44.45	1.60749	1.64158	0.00692164	0.00019186	1.65021	0.000412894	9.87011e-06	1.53068	0.0263163	0.00687595	0.0578243	0.94842	0.787296	-0.0377514	0.999989	0.81745	0.0117239	0.990839	0.959769	-0.442777	0.5426	0.349695	-0.205926	0.807924	0.590662	-0.640504	0.625617	0.117368
BGI_novel_G004581	0	0.16	0	4.35	6.04	3.08	0.17	0	0.46	5.74	6.69	6.2	0	0	0.13	2.21	4.93	3.65	43.81	3.03675	3.00688	2.56582e-09	2.22031e-12	2.83392	4.97195e-13	1.60127e-15	3.26945	3.87097e-08	1.64626e-09	0.00311321	0.996405	0.977994	-0.0907468	0.999989	0.48606	-0.127604	0.773869	0.473567	-0.386795	0.50074	0.309324	-0.270632	0.651568	0.37892	-0.666696	0.428415	0.0433635
SymbC1.scaffold4998.6	2.68	3.07	2.71	1.22	1.68	1.45	3.42	3.35	3.06	2.02	2.21	2.02	2.88	2.72	2.69	1.78	1.83	1.51	42.3	-0.75599	-0.83229	0.00259009	4.66308e-05	-0.653276	0.000817655	2.21564e-05	-0.782402	9.57335e-05	9.99411e-06	0.0236671	0.975495	0.884389	-0.190079	0.999989	0.217053	-0.157624	0.553822	0.240662	0.116377	0.752621	0.59517	-0.353877	0.258832	0.0836332	-0.264104	0.700264	0.165656		OLQ09506.1|2.7e-132|hypothetical protein AK812_SmicGene6857 [Symbiodinium microadriaticum]
BGI_novel_G010132	3.49	3.74	4.42	1.25	0.9	1.6	3.26	2.73	1.8	0.41	0.12	0.36	4.59	4.86	5.6	0.52	0.64	0.34	40.63	-2.15645	-1.29413	0.00310582	5.96594e-05	-2.09935	1.44373e-07	1.23462e-09	-3.07587	1.42232e-16	1.01211e-18	0.368717	0.471628	0.114093	0.457375	0.999989	0.0657814	0.889247	0.00196905	0.000145981	-1.13626	0.047525	0.0124811	1.39468	0.0100636	0.00057595	0.413534	0.868243	0.360403
BGI_novel_G012696	0.65	0.32	0.61	1.65	3.47	3.54	0.29	0.71	0	5.86	5.36	6.54	1	0.23	0.52	2.75	3.04	1.48	38.02	2.00637	1.69412	0.00234733	4.05664e-05	2.79193	1.63249e-13	5.031e-16	1.53306	0.00863267	0.00180483	0.0543711	0.970368	0.865601	0.171621	0.999989	0.462355	0.283118	0.668163	0.341263	-0.307649	0.635979	0.448247	-0.754632	0.083713	0.0155982	-1.09772	0.0486693	0.000707752
BGI_novel_G008956	0.62	0.69	0.62	2.62	3.48	3.47	1.05	1.52	1.46	4.29	3.92	3.17	0.61	0.54	0.25	3.01	2.71	3.85	37.88	1.98567	2.15343	9.43458e-12	4.16687e-15	1.32616	2.06595e-07	1.84696e-09	2.47741	3.67139e-14	3.95467e-16	-0.264167	0.811836	0.415211	-0.768161	0.999989	0.00380612	-1.09599	0.00200831	0.000149488	-0.116556	0.758016	0.605134	-0.0906389	0.844875	0.669065	-0.226603	0.81402	0.280266
SymbC1.scaffold3279.10	1.24	0.75	1.33	1.41	4.66	4.51	0.33	0	0.92	6.25	4.34	3.81	0	0.28	0.22	2.25	1.01	2.19	35.5	1.92867	1.30803	0.0177339	0.000858197	2.27536	1.15412e-08	7.62619e-11	2.20261	0.000335469	4.136e-05	-0.879126	0.0997776	0.007261	0.405483	0.999989	0.130863	-0.243157	0.687661	0.362742	-0.895696	0.0941046	0.0308287	-0.24187	0.72024	0.462791	-1.15598	0.0498941	0.000743893	K11423//histone-lysine N-methyltransferase SETD2 [EC:2.1.1.43]+ko00310//Lysine degradation;K11424//histone-lysine N-methyltransferase NSD2 [EC:2.1.1.43]+ko00310//Lysine degradation	OLP86076.1|1.1e-67|Histone-lysine N-methyltransferase, H3 lysine-36 and H4 lysine-20 specific [Symbiodinium microadriaticum]
BGI_novel_G002153	1.07	1.1	1.02	2.05	3.03	1.73	1.14	0.99	0.81	2.77	2.86	3.34	1.26	0.98	1.04	2.82	2.95	3.37	34.33	1.25202	1.04061	0.00617872	0.000161898	1.41119	1.27522e-07	1.06569e-09	1.30427	1.03067e-06	6.17796e-08	0.0780384	0.944411	0.768469	0.0985591	0.999989	0.698394	0.198669	0.747973	0.438926	0.292514	0.403653	0.223712	-0.233323	0.595528	0.320746	0.032727	0.985826	0.871742
BGI_novel_G000625	2.46	2.9	3.92	0.86	0.41	0.33	2.29	1.87	1.75	0.73	0.24	0.16	4.22	5.3	3.43	0.5	0.47	0.17	32.01	-2.49079	-2.10532	2.4497e-08	2.73526e-11	-1.9514	1.6043e-08	1.07791e-10	-3.41564	3.13022e-32	3.05728e-35	0.467142	0.226331	0.0282642	0.570491	0.999989	0.00648835	1.12192	1.44064e-08	1.5719e-10	-0.487374	0.457778	0.269697	0.463933	0.505352	0.241372	0.0353085	0.994795	0.934429
BGI_novel_G002048	0.54	0.59	0.63	2.02	2.59	1.77	0.87	0.46	0.82	1.97	3.3	4.73	0.78	0.86	0.6	3.15	2.73	2.87	31.28	1.64379	1.55345	0.000735299	8.0254e-06	1.69191	4.42078e-06	5.48639e-08	1.68601	5.175e-06	3.73449e-07	0.241987	0.837351	0.46675	-0.140092	0.999989	0.633765	0.0908843	0.925132	0.777665	0.313546	0.459594	0.271345	-0.431167	0.38337	0.152485	-0.164494	0.931395	0.5738
BGI_novel_G005442	0	0	0.45	3.57	3.56	3.25	0.29	0.75	0.5	3.79	4.44	5.18	0	0	0.13	2.12	1.55	1.2	30.78	2.68778	2.80683	1.01674e-08	1.02174e-11	2.30796	4.46928e-10	2.33279e-12	2.94853	1.47813e-06	9.21485e-08	-0.150063	0.799224	0.394729	-0.250231	0.999989	0.258655	-0.684046	0.0867157	0.0161792	-1.08203	0.0118694	0.00202739	-0.180484	0.763764	0.520544	-1.23304	0.0165606	0.000129012	K04508//transducin (beta)-like 1
BGI_novel_G009586	0.5	0.51	0.3	1.88	3.9	1.56	0	0.51	0.31	3.89	4.88	4.24	0.2	0.3	0.2	2.93	1.94	2.62	30.67	2.10067	1.59596	0.00593836	0.000153332	2.37354	3.81064e-09	2.26408e-11	2.3325	4.09253e-05	3.8133e-06	-0.214492	0.841208	0.477063	0.128368	0.999989	0.578902	-0.024394	0.982303	0.928411	-0.0715509	0.922159	0.859185	-0.550151	0.295357	0.102023	-0.670155	0.41436	0.0399695	K11275//histone H1/5;K20473//neuroblastoma-amplified sequence
BGI_novel_G011051	0.32	0.4	0.65	3.97	4.98	3.18	0.54	0.58	0	1.86	3.58	4.03	0.44	0.29	0.17	2.87	2.15	0	30.01	1.96026	2.4397	5.54286e-08	7.42679e-11	1.91144	8.03964e-06	1.09374e-07	1.52966	0.0245306	0.00632449	-0.224944	0.841311	0.478333	0.0900038	0.999989	0.716877	-0.0827544	0.925891	0.779851	-0.527373	0.517634	0.325237	0.422147	0.419195	0.177007	-0.256676	0.926905	0.530639
SymbC1.scaffold6692.1	0.71	0.55	0.41	1.91	3.21	1.74	0.34	0.91	0.45	2.88	4.32	3.77	0.42	0.53	0.56	1.79	2.29	2.07	28.86	1.97867	1.90332	1.46669e-05	5.49632e-08	2.25784	1.3341e-12	4.81519e-15	1.77484	1.61204e-05	1.32706e-06	0.00351996	0.99861	0.991709	-0.0794726	0.999989	0.786662	-0.0862618	0.931869	0.79415	-0.330663	0.455814	0.267905	-0.481238	0.233565	0.0714841	-0.839907	0.0600579	0.00102263		OLP90782.1|1.3e-08|hypothetical protein AK812_SmicGene27591 [Symbiodinium microadriaticum]
BGI_novel_G001994	1.53	1.95	2.27	0.46	0.61	0.82	2.33	2.75	1.95	0.68	0.84	0.49	2.58	3.54	2.63	1.25	1.12	0.5	28.3	-1.46841	-1.26998	0.00704414	0.000197025	-1.52929	8.78055e-06	1.2116e-07	-1.60596	5.95617e-06	4.34143e-07	0.559787	0.207769	0.024382	-0.21669	0.999989	0.36859	0.356294	0.328832	0.103591	0.401092	0.53606	0.34337	0.0526045	0.958637	0.889143	0.410515	0.822935	0.288815	K17710//pentatricopeptide repeat domain-containing protein 1
BGI_novel_G009712	2.29	2.98	2.05	0.93	1.08	1.16	2.23	2.08	2.28	0.42	0.77	0.42	2.85	1.58	2.85	0.41	0.36	0.45	27.19	-1.76359	-1.01467	0.00435012	9.93863e-05	-1.78536	1.71078e-09	9.54708e-12	-2.49075	4.63918e-14	5.13954e-16	0.0412019	0.969087	0.86216	0.142094	0.999989	0.480955	0.204054	0.650716	0.323025	-1.35032	0.000985081	7.97599e-05	0.950088	0.0298095	0.00321067	-0.291844	0.900379	0.44072	K18626//trichohyalin
BGI_novel_G002056	0	0	0	2.6	1.82	0.68	0	0	0	4.25	4.02	5.46	0.56	0	0	2.44	2.23	1.58	25.64	2.08916	1.66651	0.00485027	0.000113962	2.68074	9.80759e-11	4.60182e-13	1.92023	0.00338905	0.000598841	0.135683	0.757274	0.336795				0.164697	0.601098	0.277728	0.139138	0.867149	0.773433	-0.957387	0.0687217	0.0115179	-0.93392	0.220541	0.0107053
SymbC1.scaffold12253.3	0.45	0.15	0.33	1.56	3.75	1.08	0.48	0.54	0.48	2.6	4.2	3.65	0.4	0.24	0.32	1.92	0.91	1.63	24.69	1.74708	1.67091	0.00386489	8.35033e-05	1.9891	3.26817e-07	3.05784e-09	1.58123	0.00819016	0.00169586	-0.0109097	0.995701	0.972265	-0.162798	0.999989	0.54293	-0.217836	0.795377	0.501512	-0.486705	0.446518	0.259461	-0.500204	0.37422	0.147	-1.03224	0.107765	0.00273138		OLP78166.1|4.6e-22|hypothetical protein AK812_SmicGene41694 [Symbiodinium microadriaticum]
BGI_novel_G004474	0.33	0.61	0.4	1.98	2.32	1.53	0.48	0.49	0.88	2.04	3.49	2.76	0.14	0.34	0.23	2.58	1.78	2.26	24.64	1.82395	1.53393	0.00499655	0.000119967	1.52622	0.000284073	6.42789e-06	2.41171	4.77173e-06	3.41684e-07	-0.310015	0.757273	0.33638	-0.140647	0.999989	0.620042	-0.494863	0.382303	0.130016	0.0415033	0.951595	0.907254	-0.283684	0.657287	0.384619	-0.270495	0.892675	0.407857
SymbC1.scaffold12253.2	0.24	0.41	0.25	1.54	3.08	0.66	0.67	0.49	0.76	2.09	2.98	4.15	0.49	0.41	0.25	1.08	1.33	2.4	23.28	1.46983	1.47682	0.0150526	0.000651702	1.51813	0.00044504	1.07374e-05	1.41453	0.0195927	0.00481848	0.128733	0.915303	0.683164	-0.322423	0.999989	0.235151	-0.262297	0.740694	0.425855	-0.204993	0.785272	0.651426	-0.493541	0.425582	0.181375	-0.744264	0.432741	0.0442026		OLQ12705.1|3.0e-23|hypothetical protein AK812_SmicGene3295 [Symbiodinium microadriaticum]
BGI_novel_G012139	0.29	0.21	0.21	0.45	2.64	1.3	0.63	0.63	0.46	5.4	4.24	2.41	0.31	0.21	0.12	1.28	0.85	1.5	23.14	2.03891	1.82332	0.000998423	1.16219e-05	2.28542	5.57095e-13	1.82512e-15	2.00799	9.42173e-05	9.80954e-06	-0.0360874	0.984896	0.912606	-0.592599	0.999989	0.0425931	-0.738082	0.128275	0.0272301	-0.323758	0.624461	0.434562	-1.0687	0.017579	0.00141246	-1.52072	0.000252003	4.48729e-07	K10406//kinesin family member C2/C3
BGI_novel_G004019	3.02	4.25	2.18	0	0	0.17	1.39	0.99	0.89	0	0.26	0	1.49	3.76	3.14	0.14	0.36	0.31	22.35	-2.46137	-3.09373	2.72097e-10	1.89885e-13	-1.48997	0.0019112	6.13366e-05	-2.80042	3.87617e-08	1.64955e-09	-0.0799901	0.950109	0.792698	1.00546	0.556458	0.000341881	1.02669	0.00789153	0.000785079	0.688881	0.352572	0.184377	-0.0345769	0.957355	0.885587	0.44929	0.800805	0.257584
SymbC1.scaffold6345.3	0.22	0.09	0.3	3.03	2.19	2.39	0.38	0.45	0.38	1.97	1.88	2.2	0	0.23	0.18	2.17	2.8	1.42	22.28	2.171	2.38116	2.998e-06	7.78289e-09	1.43376	0.00187568	6.00957e-05	2.69807	2.41247e-06	1.58812e-07	-0.100791	0.918622	0.695109	-0.232873	0.999989	0.351991	-0.404735	0.460216	0.17329	-0.334774	0.557951	0.364904	0.402054	0.481895	0.222844	0.0726791	0.978618	0.837291		OLP79990.1|2.2e-15|putative rhamnose biosynthetic enzyme 1 [Symbiodinium microadriaticum]
BGI_novel_G007618	0	0	0	2.79	1.23	0.88	0	0	0	4.7	3.15	2.18	0	0	0	1.35	1.87	4.09	22.24	1.96031	1.43705	0.0155699	0.000690615	1.95196	1.08993e-05	1.57356e-07	2.49192	0.00012793	1.38415e-05										0.310625	0.715742	0.540867	-0.580462	0.382593	0.1519	-0.3416	0.896897	0.415801	K04889//potassium voltage-gated channel Shaw-related subfamily C member 3;K04885//potassium voltage-gated channel Shab-related subfamily B member 1;K04886//potassium voltage-gated channel Shab-related subfamily B member 2;K04874//potassium voltage-gated channel Shaker-related subfamily A member 1
BGI_novel_G006996	0	0	0	0.89	1.83	1.91	0	0	0	3.33	3.9	5.14	0	0	0	3	0	0.74	20.74	2.09997	1.82299	0.00188202	2.93075e-05	2.69029	8.28837e-11	3.79694e-13	1.78663	0.00801337	0.00165098										-0.238211	0.790231	0.658232	-0.973462	0.0536636	0.00786747	-0.530426	0.754383	0.209427
BGI_novel_G011853	0.51	0	0	1.89	4.29	0.49	0	0	0	1.5	3.76	4.32	0	0	0	0.8	1.96	0.8	20.32	2.20067	1.64207	0.00684452	0.000188958	2.56434	1.0264e-09	5.55689e-12	2.39561	0.000255012	3.01873e-05	-0.151968	0.733956	0.309419	0.116692	0.999989	0.306815				-0.727345	0.293606	0.142581	-0.28707	0.721535	0.464397	-1.03914	0.221825	0.0108253
BGI_novel_G009141	1.58	1.64	1.37	0.49	0.63	0.86	1.69	1.85	1.42	0.73	0.54	0.85	1.48	1.33	1.06	0.72	0.68	0.54	19.46	-1.08532	-1.04056	0.00156544	2.25476e-05	-1.15992	1.66443e-06	1.8392e-08	-1.05546	3.81893e-05	3.5168e-06	-0.182327	0.753654	0.332083	-0.0895483	0.999989	0.610612	-0.26399	0.360778	0.119071	-0.134858	0.773948	0.636561	0.0476687	0.946022	0.861532	-0.101656	0.953664	0.699553
BGI_novel_G009142	1.19	1.66	1.69	0.4	0.59	0.62	1.71	1.42	1.6	0.93	0.49	0.77	1.53	1.59	1.25	0.63	0.64	0.59	19.3	-1.07446	-1.12773	0.02544	0.00148703	-0.900368	0.0432311	0.00309548	-1.19527	0.0042532	0.000782987	-0.00142048	0.99861	0.995895	-0.0343995	0.999989	0.892742	-0.0256236	0.979064	0.919394	0.0777691	0.92069	0.856274	-0.212837	0.80013	0.573739	-0.170463	0.94293	0.657211
SymbC1.scaffold6426.1	0.5	0.42	0.23	0.62	1.53	1.25	0.53	0.74	0.73	2.24	2.28	1.37	0.28	0.23	0.2	1.88	1.68	2.19	18.9	1.83556	1.38399	0.00152596	2.13832e-05	1.36647	3.60548e-07	3.39346e-09	2.75621	9.56272e-21	3.25562e-23	-0.439972	0.563968	0.165976	-0.568797	0.999989	0.0337817	-1.10696	0.00120414	8.09479e-05	0.611415	0.071304	0.0213446	-0.583633	0.119322	0.0265312	-0.0222216	0.992305	0.918649		OLP82940.1|2.7e-180|Copia protein [Symbiodinium microadriaticum]
SymbC1.scaffold2104.4	0.31	0.41	0.29	1.27	1.98	0.98	0.29	0.26	0.32	1.65	1.39	1.96	0.13	0.14	0.17	1.99	1.91	2.07	17.52	2.05751	1.57616	0.00361293	7.57401e-05	1.78053	1.73244e-05	2.63103e-07	2.81584	9.7691e-09	3.55215e-10	-0.346986	0.713637	0.286995	0.10046	0.999989	0.717886	-0.231925	0.768638	0.466087	0.287003	0.596463	0.404042	-0.0788299	0.91818	0.810468	0.180269	0.931395	0.553462		OLP77442.1|1.4e-19|hypothetical protein AK812_SmicGene42493 [Symbiodinium microadriaticum]
BGI_novel_G009781	0.31	0.39	0.39	1.84	1.61	0.95	0.08	0.39	0.7	1.41	2.33	2.1	0.23	0.23	0.23	0.93	1.48	1.23	16.83	1.39134	1.30778	0.0312346	0.002069	1.30899	0.00819533	0.000361324	1.55725	0.0133016	0.00302521	-0.168865	0.893327	0.588557	-0.0268741	0.999989	0.916018	-0.191053	0.815974	0.530944	-0.327754	0.63747	0.449707	-0.186956	0.81713	0.609401	-0.519074	0.712563	0.174635
BGI_novel_G001502	0.11	0.11	0.11	1.56	1.45	0.63	0.28	0.28	0.28	1.64	2.46	2.22	0.23	0.34	0.17	1.89	1.24	1.72	16.72	1.94407	1.91743	0.000844464	9.47618e-06	1.88191	5.17722e-06	6.51141e-08	2.03288	0.000133401	1.45555e-05	0.300476	0.737743	0.314417	-0.28488	0.999989	0.245043	-0.0447568	0.968176	0.888728	0.238234	0.724197	0.551181	-0.498739	0.383811	0.152853	-0.317467	0.857486	0.337984
BGI_novel_G011022	1.98	2.01	1.03	0.24	0.55	0.42	1.72	1.33	0.74	0.13	0.35	0	1.31	2.12	1.92	0.26	0.19	0.18	16.48	-1.99502	-1.49352	0.00350727	7.29375e-05	-1.75518	8.51781e-05	1.61048e-06	-2.73635	2.38449e-09	7.49914e-11	0.13356	0.898831	0.641206	0.269434	0.999989	0.331035	0.459981	0.316005	0.0977952	-0.748957	0.30026	0.147188	0.70282	0.279164	0.09367	0.161714	0.957688	0.715095
SymbC1.scaffold4740.3	0.07	0.28	0.14	0.56	1.89	0.6	0.4	0.13	0.48	2.36	2.49	2.56	0	0.14	0.29	0.96	0.84	1.93	16.12	1.68365	1.31286	0.0384405	0.00284854	1.81504	1.52075e-05	2.27999e-07	1.92305	0.00232505	0.000386957	-0.0219661	0.988912	0.931449	-0.224321	0.999989	0.349673	-0.300157	0.631856	0.304723	0.126821	0.875504	0.78692	-0.854497	0.0982548	0.0197875	-0.800741	0.346268	0.027197	K08819//cyclin-dependent kinase 12/13 [EC:2.7.11.22 2.7.11.23]	OLQ11560.1|3.3e-35|Serine/threonine-protein kinase DCLK3 [Symbiodinium microadriaticum]
BGI_novel_G004767	0.16	0.2	0	0.65	1.3	0.6	0.08	0.32	0.24	2.18	2.66	2.54	0.2	0.04	0.16	1.67	0.79	1.83	15.62	2.21654	1.63099	0.00638479	0.000170206	2.49623	6.69005e-12	2.65611e-14	2.52242	2.00264e-06	1.29095e-07	0.0521239	0.966434	0.851646	-0.172616	0.999989	0.466852	-0.18521	0.828579	0.549588	0.533876	0.346454	0.179814	-1.15107	0.00650228	0.000284012	-0.674396	0.356731	0.0291899
BGI_novel_G011546	0	0	0	1.18	2.38	0	0	0	0	2.09	1.03	0.99	0	0	0	3.07	2.05	1.02	13.81	1.99054	1.30729	0.0264556	0.00158545	1.59912	0.000503489	1.24358e-05	3.06521	8.61548e-07	5.07528e-08										0.437799	0.592345	0.399797	-0.0322049	0.979065	0.938824	0.400736	0.856941	0.336128	K18626//trichohyalin
BGI_novel_G003217	0	0	0	1.17	0.94	1.12	0	0	0	1.59	2.63	0.76	0	0.72	0	1.92	0.75	1.07	12.67	1.81033	2.02493	0.000433731	4.01962e-06	2.00595	5.69616e-06	7.22734e-08	1.40011	0.0423797	0.0123538	0.257089	0.571008	0.170267				0.0872132	0.748726	0.439834	0.0774817	0.925222	0.864519	-0.320721	0.681311	0.411778	-0.274874	0.91879	0.508264
BGI_novel_G003928	0.1	0	0	0.33	1.33	0.53	0.2	0.1	0.1	1.92	1.39	1.8	0.2	0.09	0.1	1.51	0.7	0.65	11.05	2.00871	1.71544	0.00396599	8.73688e-05	2.22894	1.27466e-07	1.06169e-09	2.08174	0.000879024	0.000125453	0.189975	0.756659	0.335171	-0.13825	0.999989	0.354975	0.0118232	0.991294	0.96174	0.210968	0.790145	0.658081	-0.793484	0.142574	0.0345205	-0.65202	0.553182	0.0827019	K00914//phosphatidylinositol 3-kinase [EC:2.7.1.137]+ko04145//Phagosome+ko04136//Autophagy - other+ko01100//Metabolic pathways+ko04070//Phosphatidylinositol signaling system+ko00562//Inositol phosphate metabolism
SymbC1.scaffold1097.3	0.18	0.07	0.18	0.69	1.19	0.68	0.07	0.3	0.3	0.6	1.03	0.96	0.15	0.07	0.07	0.48	0.67	0.66	8.35	1.48636	1.62764	0.00482405	0.00011271	1.13385	0.0300516	0.00191294	1.6976	0.00650823	0.00129075	-0.134151	0.903388	0.653961	-0.154883	0.999989	0.548842	-0.336559	0.601841	0.278309	-0.512561	0.393794	0.21595	0.0894	0.914849	0.80394	-0.396101	0.835193	0.30213		OLQ05539.1|5.8e-16|hypothetical protein AK812_SmicGene11295 [Symbiodinium microadriaticum]
BGI_novel_G001550	0	0	0	0.5	1.57	0.85	0	0	0.15	1.21	1.24	0.37	0	0	0	0.4	0.31	0.73	7.33	1.86012	2.12883	0.000185229	1.29263e-06	1.51161	0.00143544	4.35997e-05	1.93992	0.0039329	0.000713266				-0.0554692	0.999989	0.489077	-0.0858917	0.753241	0.447194	-0.849621	0.195567	0.0817091	0.128321	0.890077	0.748084	-0.619759	0.687124	0.156709
[truncated: 3 more columns]

## Sheet: S2_kegg enrichment
KEGG enrichment analysis of significantly upregulated genes under heat stress
Pathway ID	Description	Level 1	Level 2	Count	Total Candidate Gene Num	Term Gene Num	Total Gene Num	GeneRatio	P value	Qvalue	N Group
ko03030	DNA replication	Genetic Information Processing	Replication and repair	34	1420	119	11133	0.285714	3.2083e-06	0.00041387	urea
ko03040	Spliceosome	Genetic Information Processing	Transcription	104	1420	539	11133	0.19295	6.65505e-06	0.000429251	urea
ko00710	Carbon fixation in photosynthetic organisms	Metabolism	Energy metabolism	41	1420	182	11133	0.225275	0.000166467	0.0058201	urea
ko04141	Protein processing in endoplasmic reticulum	Genetic Information Processing	Folding, sorting and degradation	88	1420	477	11133	0.184486	0.000180468	0.0058201	urea
ko04626	Plant-pathogen interaction	Organismal Systems	Environmental adaptation	102	1420	582	11133	0.175258	0.000411262	0.0106105	urea
ko00040	Pentose and glucuronate interconversions	Metabolism	Carbohydrate metabolism	15	267	225	11133	0.0666667	0.000340983	0.0284539	NH4
ko04016	MAPK signaling pathway - plant	Environmental Information Processing	Signal transduction	22	267	426	11133	0.0516432	0.000592789	0.0284539	NH4
ko00053	Ascorbate and aldarate metabolism	Metabolism	Carbohydrate metabolism	13	267	199	11133	0.0653266	0.00101424	0.0290864	NH4
ko00196	Photosynthesis - antenna proteins	Metabolism	Energy metabolism	7	267	71	11133	0.0985915	0.00151492	0.0290864	NH4
ko03010	Ribosome	Genetic Information Processing	Translation	18	267	337	11133	0.0534125	0.00127328	0.0290864	NH4
ko00910	Nitrogen metabolism	Metabolism	Energy metabolism	12	267	189	11133	0.0634921	0.00199928	0.0319885	NH4
ko03040	Spliceosome	Genetic Information Processing	Transcription	24	267	539	11133	0.0445269	0.00258384	0.0354355	NH4
ko00040	Pentose and glucuronate interconversions	Metabolism	Carbohydrate metabolism	19	288	225	11133	0.0844444	5.86534e-06	0.000633456	NO3
ko00052	Galactose metabolism	Metabolism	Carbohydrate metabolism	14	288	161	11133	0.0869565	7.31584e-05	0.0026337	NO3
ko00053	Ascorbate and aldarate metabolism	Metabolism	Carbohydrate metabolism	16	288	199	11133	0.080402	5.85474e-05	0.0026337	NO3
ko00906	Carotenoid biosynthesis	Metabolism	Metabolism of terpenoids and polyketides	9	288	93	11133	0.0967742	0.000657694	0.0177577	NO3
ko00520	Amino sugar and nucleotide sugar metabolism	Metabolism	Carbohydrate metabolism	18	288	303	11133	0.0594059	0.000900437	0.0194494	NO3
ko03010	Ribosome	Genetic Information Processing	Translation	19	288	337	11133	0.0563798	0.00121536	0.0218764	NO3
ko00561	Glycerolipid metabolism	Metabolism	Lipid metabolism	12	288	179	11133	0.0670391	0.00237981	0.0367171	NO3
KEGG enrichment analysis of significantly downregulated genes under heat stress
Pathway ID	Pathway Name	Level 1	Level 2	Term Candidate Gene Num	Total Candidate Gene Num	Term Gene Num	Total Gene Num	Rich Ratio	P value	Q value	N Group
ko03010	Ribosome	Genetic Information Processing	Translation	162	1141	337	11133	0.480712	7.69145e-73	9.46048e-71	urea
ko04626	Plant-pathogen interaction	Organismal Systems	Environmental adaptation	117	1141	582	11133	0.201031	2.40173e-13	1.47707e-11	urea
ko03050	Proteasome	Genetic Information Processing	Folding, sorting and degradation	16	1141	37	11133	0.432432	2.13534e-07	8.75489e-06	urea
ko04016	MAPK signaling pathway - plant	Environmental Information Processing	Signal transduction	76	1141	426	11133	0.178404	8.28779e-07	2.45051e-05	urea
ko04070	Phosphatidylinositol signaling system	Environmental Information Processing	Signal transduction	55	1141	277	11133	0.198556	9.96141e-07	2.45051e-05	urea
ko04120	Ubiquitin mediated proteolysis	Genetic Information Processing	Folding, sorting and degradation	43	1141	249	11133	0.172691	0.000416665	0.00854163	urea
ko00196	Photosynthesis - antenna proteins	Metabolism	Energy metabolism	17	1141	71	11133	0.239437	0.000655573	0.0109549	urea
ko04130	SNARE interactions in vesicular transport	Genetic Information Processing	Folding, sorting and degradation	8	1141	21	11133	0.380952	0.000712512	0.0109549	urea
ko00195	Photosynthesis	Metabolism	Energy metabolism	20	1141	96	11133	0.208333	0.00150988	0.020635	urea
ko03030	DNA replication	Genetic Information Processing	Replication and repair	15	394	119	11133	0.12605	1.88359e-05	0.00101714	NH4
ko04626	Plant-pathogen interaction	Organismal Systems	Environmental adaptation	41	394	582	11133	0.0704467	1.8473e-05	0.00101714	NH4
ko00710	Carbon fixation in photosynthetic organisms	Metabolism	Energy metabolism	16	394	182	11133	0.0879121	0.000732889	0.026384	NH4
ko00510	N-Glycan biosynthesis	Metabolism	Glycan biosynthesis and metabolism	9	394	82	11133	0.109756	0.00237488	0.0427478	NH4
ko04070	Phosphatidylinositol signaling system	Environmental Information Processing	Signal transduction	20	394	277	11133	0.0722022	0.00200409	0.0427478	NH4
ko04141	Protein processing in endoplasmic reticulum	Genetic Information Processing	Folding, sorting and degradation	30	394	477	11133	0.0628931	0.00161337	0.0427478	NH4
ko00500	Starch and sucrose metabolism	Metabolism	Carbohydrate metabolism	17	394	226	11133	0.0752212	0.0027894	0.0430364	NH4
ko03010	Ribosome	Genetic Information Processing	Translation	115	361	337	11133	0.341246	3.52787e-90	3.38676e-88	NO3
ko04626	Plant-pathogen interaction	Organismal Systems	Environmental adaptation	34	361	582	11133	0.0584192	0.000622374	0.0298739	NO3

## Sheet: S3_N metabolism
Gene ID	notes	NH4_25_1 FPKM	NH4_25_2 FPKM	NH4_25_3 FPKM	NH4_31_1 FPKM	NH4_31_2 FPKM	NH4_31_3 FPKM	NO3_25_1 FPKM	NO3_25_2 FPKM	NO3_25_3 FPKM	NO3_31_1 FPKM	NO3_31_2 FPKM	NO3_31_3 FPKM	Urea_25_1 FPKM	Urea_25_2 FPKM	Urea_25_3 FPKM	Urea_31_1 FPKM	Urea_31_2 FPKM	Urea_31_3 FPKM	log2(NH4_31/NH4_25)	Qvalue(NH4_25-vs-NH4_31)	Pvalue(NH4_25-vs-NH4_31)	log2(NO3_31/NO3_25)	Qvalue(NO3_25-vs-NO3_31)	Pvalue(NO3_25-vs-NO3_31)	log2(Urea_31/Urea_25)	Qvalue(Urea_25-vs-Urea_31)	Pvalue(Urea_25-vs-Urea_31)	log2(Urea_25/NH4_25)	Qvalue(NH4_25-vs-Urea_25)	Pvalue(NH4_25-vs-Urea_25)	log2(NH4_25/NO3_25)	Qvalue(NO3_25-vs-NH4_25)	Pvalue(NO3_25-vs-NH4_25)	log2(Urea_25/NO3_25)	Qvalue(NO3_25-vs-Urea_25)	Pvalue(NO3_25-vs-Urea_25)	log2(Urea_31/NH4_31)	Qvalue(NH4_31-vs-Urea_31)	Pvalue(NH4_31-vs-Urea_31)	log2(NH4_31/NO3_31)	Qvalue(NO3_31-vs-NH4_31)	Pvalue(NO3_31-vs-NH4_31)	log2(Urea_31/NO3_31)	Qvalue(NO3_31-vs-Urea_31)	Pvalue(NO3_31-vs-Urea_31)	Kegg Orthology	Nr	gene name
BGI_novel_G009470	protein export	149.85	163.84	186.48	271.25	219.7	259.13	161.28	177.92	187.89	193.75	201.56	203.43	199.84	211.63	225.03	178.58	191.79	151.94	0.657037	0.00648976	0.000175179	0.147069	0.516948	0.128211	-0.404072	0.00545821	0.00104701	0.393332	0.0779459	0.00480448	-0.0593095	0.999989	0.647337	0.358112	0.00159798	0.000113407	-0.651599	0.00073508	5.45902e-05	0.484126	0.0161479	0.00124463	-0.184789	0.648378	0.130498	K07342//protein transport protein SEC61 subunit gamma and related proteins+ko04145//Phagosome+ko04141//Protein processing in endoplasmic reticulum+ko03060//Protein export		protein transport protein SEC61 subunit gamma and related proteins
BGI_novel_G002422	protein export	7.47	8.93	12.31	5.37	4.57	4.59	10.87	8.9	11.19	2.81	3.72	3.44	9.84	10.54	10.03	1.64	4.52	2.95	-0.833192	0.0154306	0.000677974	-1.5529	1.16882e-13	3.56961e-16	-1.75435	2.00335e-10	4.88609e-12	0.115816	0.886193	0.56585	-0.0759494	0.999989	0.695891	0.0556408	0.893223	0.697162	-0.727516	0.0624777	0.0179598	0.635837	0.0587726	0.00899798	-0.100407	0.961697	0.744145	K09540//translocation protein SEC63+ko04141//Protein processing in endoplasmic reticulum+ko03060//Protein export		translocation protein SEC63
BGI_novel_G002423	protein export	50.56	56.26	55.14	44.78	52.38	47.21	48.99	45.06	50.57	46.09	52.16	60.72	36.6	32.73	34.77	57.85	61.47	52.22	-0.0816024	0.827157	0.565999	0.105578	0.808731	0.359663	0.604602	2.09322e-06	1.3581e-07	-0.562663	0.00114216	5.97054e-06	0.169629	0.999989	0.136288	-0.383296	0.000262468	1.31739e-05	0.125329	0.542204	0.349355	0.0109798	0.979436	0.940629	0.116237	0.883337	0.384872	K09540//translocation protein SEC63+ko04141//Protein processing in endoplasmic reticulum+ko03060//Protein export		translocation protein SEC63
SymbC1.scaffold579.3	protein export	14.98	7.5	6.05	4.29	6.97	4.71	9.13	10.84	9.11	12.81	11.78	10.1	6.71	5.78	4.05	14.26	10.62	18.06	-0.662984	0.110096	0.0157196	0.211735	0.588761	0.167157	1.22291	4.44527e-08	1.91283e-09	-0.603419	0.155813	0.0149715	-0.0271159	0.999989	0.902552	-0.684971	0.000951895	6.08738e-05	1.25166	2.21686e-06	2.14147e-08	-0.91482	0.000726863	5.49338e-06	0.300004	0.603408	0.105686	K09540//translocation protein SEC63+ko04141//Protein processing in endoplasmic reticulum+ko03060//Protein export;K09540//translocation protein SEC63+ko04141//Protein processing in endoplasmic reticulum+ko03060//Protein export	OLQ06990.1|3.9e-207|Translocation protein SEC63-like [Symbiodinium microadriaticum]	translocation protein SEC63
SymbC1.scaffold371.8	protein export	4.69	3.02	2.36	2.21	3.05	2.43	2.48	2.48	3.19	4.4	3.6	3.21	3.29	2.09	2.06	4.52	3.61	7.04	-0.260908	0.687727	0.368529	0.375251	0.489784	0.115343	0.856313	0.00996539	0.00214436	-0.301598	0.687365	0.260637	0.236269	0.999989	0.335558	-0.0463803	0.950735	0.848724	0.794794	0.0234116	0.00491442	-0.350632	0.419408	0.177156	0.402741	0.62926	0.11941	K09540//translocation protein SEC63+ko04141//Protein processing in endoplasmic reticulum+ko03060//Protein export;K09540//translocation protein SEC63+ko04141//Protein processing in endoplasmic reticulum+ko03060//Protein export;K09540//translocation protein SEC63+ko04141//Protein processing in endoplasmic reticulum+ko03060//Protein export;K09540//translocation protein SEC63+ko04141//Protein process…	OLQ01972.1|1.2e-198|Translocation protein sec63 [Symbiodinium microadriaticum]	translocation protein SEC63
SymbC1.scaffold1580.3	protein export	39.1	37.55	40.09	30.27	46.52	44.56	40.89	44.25	41.68	56.75	58.62	51.05	30.06	30.66	28.3	52.61	52.26	54.89	0.150067	0.681585	0.362008	0.378943	0.00158773	4.91509e-05	0.706472	3.13423e-11	6.35856e-13	-0.283057	0.146586	0.0135756	-0.109269	0.999989	0.305377	-0.382907	0.000150448	6.8811e-06	0.274186	0.177953	0.0719303	-0.305436	0.171723	0.045311	-0.0559595	0.931395	0.582332	K03108//signal recognition particle subunit SRP72+ko03060//Protein export;K03108//signal recognition particle subunit SRP72+ko03060//Protein export;K03108//signal recognition particle subunit SRP72+ko03060//Protein export;K03108//signal recognition particle subunit SRP72+ko03060//Protein export	OLP85436.1|5.0e-143|Signal recognition particle subunit SRP72 [Symbiodinium microadriaticum]	signal recognition particle subunit SRP72
SymbC1.scaffold1416.5	protein export	46.79	35.97	29.13	27.83	34.01	25.01	39.11	37.31	37.85	48.5	40.04	39.39	29.56	25.34	23.18	50.46	41.28	58.67	-0.294895	0.311748	0.087431	0.142745	0.529973	0.134987	0.814893	2.30451e-09	7.2219e-11	-0.429401	0.0753984	0.00453364	-0.024473	0.999989	0.858922	-0.45766	2.21084e-06	4.97261e-08	0.681925	0.000168814	7.83788e-06	-0.440283	0.0201683	0.00176129	0.216018	0.615318	0.112065	K12272//signal recognition particle receptor subunit beta+ko03060//Protein export	OLP97796.1|5.3e-201|Protein transport protein sft2 [Symbiodinium microadriaticum]	signal recognition particle receptor subunit beta
SymbC1.scaffold1546.10	protein export	232.42	266.37	287.27	472.08	377.67	364.16	232.63	244.01	255.29	276.54	308.37	360.9	298.16	307.01	342.03	277.86	288.99	243.09	0.694774	0.00337754	6.80713e-05	0.331632	0.0259114	0.00157764	-0.328954	0.0142399	0.00327635	0.309203	0.200311	0.0229243	0.110257	0.999989	0.35537	0.447158	4.05315e-06	9.96462e-08	-0.702796	0.000150571	6.67559e-06	0.508558	0.0192515	0.0016379	-0.205971	0.597165	0.102318	K12947//signal peptidase complex subunit 2 [EC:3.4.-.-]+ko03060//Protein export;K03686//molecular chaperone DnaJ	OLQ14753.1|4.8e-53|DnaJ-like 1, mitochondrial [Symbiodinium microadriaticum]	signal peptidase complex subunit 2
SymbC1.scaffold64.10	HSP40	46.53	55.49	56.32	87.94	63.75	69.58	48.75	51.51	48.53	54.63	56.58	67.31	56.45	55.29	63.73	42.11	43.83	33.79	0.552158	0.0469363	0.00387685	0.226034	0.319216	0.0547681	-0.657509	3.3e-05	2.98e-06	0.197344	0.587514	0.180833	0.0973855	0.999989	0.46309	0.318596	0.0171711	0.00207692	-0.994896	4.91e-06	6.46e-08	0.457755	0.0584561	0.00892662	-0.551453	0.0225273	0.0002097	K09503//DnaJ homolog subfamily A member 2+ko04141//Protein processing in endoplasmic reticulum	OLP84197.1|4.7e-117|DnAJ-like protein [Symbiodinium microadriaticum]	DnaJ homolog subfamily A member 2
SymbC1.scaffold443.2	HSP40	11.29	9.53	7.91	3.76	5.05	3.86	10.98	9.65	8.8	6.07	5.44	4.47	7.36	8.11	7.15	5.11	5.2	7.62	-1.06433	8.87e-05	5.15e-07	-0.882033	1.68e-05	2.54e-07	-0.44296	0.0687147	0.0223584	-0.265007	0.495951	0.126467	-0.0268148	0.999989	0.871011	-0.284867	0.206316	0.0526132	0.390093	0.218829	0.095083	-0.189066	0.666041	0.394675	0.173142	0.897935	0.422318	K09503//DnaJ homolog subfamily A member 2+ko04141//Protein processing in endoplasmic reticulum;	CAE7760733.1|9e-152|dnaJ, partial [Symbiodinium microadriaticum]	DnaJ homolog subfamily A member 2
SymbC1.scaffold398.3	HSP40	27.31	25.94	24.11	11.56	16.31	19.1	26.93	25.16	22.6	22.78	22.44	15.61	22.14	22.65	20.92	19.25	18.28	18.81	-0.641761	0.0119772	0.0004577	-0.319461	0.151376	0.017887	-0.319634	0.0243326	0.00626258	-0.177913	0.516393	0.137424	0.0702035	0.999989	0.555033	-0.0933963	0.678896	0.352681	0.176303	0.517425	0.325034	-0.229062	0.491556	0.229989	-0.0805325	0.931395	0.600025	K09503//DnaJ homolog subfamily A member 2+ko04141//Protein processing in endoplasmic reticulum	OLQ07696.1|2.2e-116|hypothetical protein AK812_SmicGene8885 [Symbiodinium microadriaticum]	DnaJ homolog subfamily A member 2
SymbC1.scaffold1569.2	HSP40	6.85	4.89	4.97	3.91	5.94	3.62	6.28	6.99	5.08	7.76	7.11	5.79	4.79	5.66	4.65	9.14	8.4	10.39	-0.286333	0.612907	0.291483	0.0485978	0.970245	0.821609	0.648588	0.0146144	0.00338168	-0.0527759	0.959391	0.819987	-0.0887241	0.999989	0.68306	-0.136522	0.804438	0.51363	0.897276	0.00285494	0.00032209	-0.408121	0.310465	0.109776	0.445343	0.4085	0.0384723	K03686//molecular chaperone DnaJ;K09503//DnaJ homolog subfamily A member 2+ko04141//Protein processing in endoplasmic reticulum;K03686//molecular chaperone DnaJ	OLP84305.1|3.2e-41|hypothetical protein AK812_SmicGene34830 [Symbiodinium microadriaticum]	DnaJ homolog subfamily A member 2
SymbC1.scaffold817.7	HSP40	1.66	2.3	2.03	1.38	3.22	1.18	1.81	2.21	1.93	2.74	3.79	3.49	1.32	1.19	1.69	2.77	2.53	3.2	0.0115466	0.991335	0.971134	0.652253	0.0467062	0.00342104	0.85199	0.00585609	0.00113886	-0.367466	0.55408	0.159844	0.0138027	0.999989	0.952487	-0.35222	0.403792	0.141695	0.411692	0.350591	0.182921	-0.576612	0.167146	0.0435002	-0.214905	0.857876	0.340684	K09503//DnaJ homolog subfamily A member 2+ko04141//Protein processing in endoplasmic reticulum	GBG72765.1|5.6e-15|hypothetical protein CBR_g12333 [Chara braunii]	DnaJ homolog subfamily A member 2
SymbC1.scaffold1616.11	HSP40	30.73	18.86	15.78	15.81	26.67	16.29	24.4	25.21	22.76	47.26	37.63	26.36	18.14	18.93	14.85	34.99	28.93	49.56	-0.068072	0.910242	0.759289	0.51143	0.0122585	0.00060955	0.948886	8.95e-08	4.11e-09	-0.245975	0.59308	0.184731	-0.137425	0.999989	0.425828	-0.394711	0.00460305	0.00040668	0.761353	0.0019648	0.00019907	-0.691153	0.00923637	0.00050147	0.03244	0.98527	0.867367	K03686//molecular chaperone DnaJ;K09503//DnaJ homolog subfamily A member 2+ko04141//Protein processing in endoplasmic reticulum;K09510//DnaJ homolog subfamily B member 4	OLP76098.1|3.6e-198|Octopine dehydrogenase [Symbiodinium microadriaticum]	DnaJ homolog subfamily A member 2
BGI_novel_G009873	HSP40	29.51	23.5	15.28	15.02	14.51	11.11	22.59	21.53	19.51	21.82	24.3	22.39	16.72	14.73	12.81	24.67	24.48	32.41	-0.53106	0.313776	0.0884074	0.058369	0.968205	0.811945	0.688335	0.0480599	0.0144048	-0.430788	0.468696	0.112669	0.0776949	0.999989	0.751411	-0.355776	0.415184	0.147801	0.771365	0.0386471	0.00951558	-0.488202	0.271755	0.0900739	0.230145	0.874301	0.368456	K09517//DnaJ homolog subfamily B member 11+ko04141//Protein processing in endoplasmic reticulum	OLP93517.1|5e-59|DnaJ-like subfamily A member 2 [Symbiodinium microadriaticum]	DnaJ homolog subfamily B member 11
BGI_novel_G000606	HSP40	18.32	20.83	18.64	13.71	16.32	16.76	20.13	22.68	17.21	13.66	14.26	12.71	19.62	25.61	22.76	12.71	14.18	13.56	-0.20246	0.645394	0.323526	-0.559034	0.0309933	0.00199721	-0.846204	8.52e-05	8.77e-06	0.275392	0.506579	0.131824	-0.0395775	0.999989	0.821936	0.253018	0.360928	0.119161	-0.328708	0.255125	0.11756	0.340623	0.290648	0.0995018	0.00139152	0.999964	0.994483	K09518//DnaJ homolog subfamily B member 12+ko04141//Protein processing in endoplasmic reticulum;K03686//molecular chaperone DnaJ		DnaJ homolog subfamily B member 12
SymbC1.scaffold869.6	HSP40	16.8	13.08	14.44	8.17	15.02	11.63	12.47	15.57	10.36	12.8	13.99	9.1	15.76	15.15	15.87	12.41	11.62	8.87	-0.198248	0.719602	0.406102	-0.143813	0.901298	0.531525	-0.635932	0.0101457	0.00219053	0.23004	0.662626	0.237846	0.0921186	0.999989	0.654371	0.34326	0.235524	0.0634373	-0.165599	0.680431	0.499998	0.0693614	0.906088	0.785508	-0.108013	0.945385	0.667652	K09518//DnaJ homolog subfamily B member 12+ko04141//Protein processing in endoplasmic reticulum;K09506//DnaJ homolog subfamily A member 5;K03686//molecular chaperone DnaJ	GAX21924.1|3.4e-11|hypothetical protein FisN_40Hh027, partial [Fistulifera solaris]	DnaJ homolog subfamily B member 12
SymbC1.scaffold381.3	HSP40	7.67	9.36	9.22	7.62	8.93	8.93	8.6	8.41	9.63	6.46	7.06	7.13	10.07	11.24	11.27	7.64	7.28	7.97	0.0370971	0.953532	0.862187	-0.373051	0.273909	0.0424118	-0.609068	0.0047281	0.00088651	0.337862	0.372516	0.0720514	-0.0070193	0.999989	0.969441	0.354224	0.122132	0.0255681	-0.271	0.351152	0.183354	0.427996	0.154483	0.0388976	0.148546	0.906167	0.456034	K09518//DnaJ homolog subfamily B member 12+ko04141//Protein processing in endoplasmic reticulum	OLQ02016.1|2.1e-48|DnaJ protein-like 2 [Symbiodinium microadriaticum]	DnaJ homolog subfamily B member 12
SymbC1.scaffold8764.2	HSP40	58	68.64	87.65	89.25	78.02	79.89	69.37	72.57	74.8	58.72	63.02	63.42	98.2	98.47	104.44	64.06	69.38	55.32	0.299388	0.387198	0.127041	-0.282694	0.104604	0.0104058	-0.819244	4.26e-09	1.42e-10	0.51131	0.0484574	0.00217545	-0.0239346	0.999989	0.877599	0.525409	2.97e-06	7.01e-08	-0.569883	0.0033521	0.00039924	0.584928	0.0051338	0.00018592	0.00201239	0.999964	0.988065	K09510//DnaJ homolog subfamily B member 4;K09523//DnaJ homolog subfamily C member 3+ko04141//Protein processing in endoplasmic reticulum	OLQ06635.1|2.0e-38|Chaperone protein DnaJ [Symbiodinium microadriaticum]	DnaJ homolog subfamily B member 4
BGI_novel_G009872	HSP40	7.9	6.31	3.68	1.78	3.16	3.03	5.8	6.04	4.05	6.63	6.99	3.69	4.55	3.21	2.82	8.02	5.45	8.96	-0.90685	0.0511843	0.00446765	0.076207	0.95736	0.767253	0.907691	0.00583933	0.00113446	-0.551919	0.286902	0.043662	0.131788	0.999989	0.594537	-0.425001	0.289987	0.086013	1.25241	0.00057228	3.93e-05	-0.815497	0.0523749	0.00760554	0.340265	0.759777	0.213956	K09510//DnaJ homolog subfamily B member 4;K09517//DnaJ homolog subfamily B member 11+ko04141//Protein processing in endoplasmic reticulum	OLP93517.1|5e-124|DnaJ-like subfamily A member 2 [Symbiodinium microadriaticum]	DnaJ homolog subfamily B member 4
SymbC1.scaffold6521.2	HSP40	23.04	29.31	30.79	47.13	38.11	41.82	27.11	26.09	31.8	26.98	28.62	45.2	32.79	27.48	38.84	27.48	34.26	23.97	0.666657	0.0257571	0.00151569	0.200447	0.752319	0.292569	-0.321719	0.218473	0.0989972	0.287282	0.527715	0.144199	-0.0159846	0.999989	0.929049	0.296465	0.233055	0.0623432	-0.683767	0.00570118	0.000800152	0.469379	0.124728	0.028335	-0.211147	0.856941	0.33598	K09510//DnaJ homolog subfamily B member 4;K09510//DnaJ homolog subfamily B member 4	XP_011395640.1|2.8e-10|DnaJ-like protein subfamily B member 5 [Auxenochlorella protothecoides]	DnaJ homolog subfamily B member 4
SymbC1.scaffold1602.5	HSP40	8.15	5.8	4.82	3.19	4.92	3.18	5.24	6.41	4.95	5.64	6.13	6.21	4.22	3.81	3.44	6.48	6.41	8.7	-0.528262	0.282638	0.0744859	0.0726877	0.954269	0.750812	0.644528	0.0449991	0.0132994	-0.483211	0.341575	0.0607469	0.103532	0.999989	0.66287	-0.380744	0.317225	0.0983144	0.668752	0.0612556	0.0174901	-0.472522	0.247229	0.0781817	0.154238	0.922922	0.518366	K09510//DnaJ homolog subfamily B member 4;K09510//DnaJ homolog subfamily B member 4;K09510//DnaJ homolog subfamily B member 4	OLQ13823.1|7.8e-39|DnaJ-like protein 1 [Symbiodinium microadriaticum]	DnaJ homolog subfamily B member 4
SymbC1.scaffold3197.6	HSP40	7.21	5.77	4.58	2.86	4.76	2.54	5.61	5.89	5.49	6.16	5.5	5.82	4.61	4.17	2.69	7.44	6.69	9.18	-0.686039	0.0313845	0.00208506	-0.0762282	0.90932	0.550044	0.779309	5.98783e-05	5.91348e-06	-0.441543	0.190994	0.0212547	0.0222914	0.999989	0.89068	-0.42414	0.0226656	0.00295187	1.02768	2.6245e-05	6.29756e-07	-0.574859	0.0278823	0.00288817	0.425517	0.159956	0.00574099	K09510//DnaJ homolog subfamily B member 4;K09510//DnaJ homolog subfamily B member 4;K09510//DnaJ homolog subfamily B member 4;K09510//DnaJ homolog subfamily B member 4;K09510//DnaJ homolog subfamily B member 4	OLP96436.1|0.0e+00|Chaperone protein DnaJ [Symbiodinium microadriaticum]	DnaJ homolog subfamily B member 4
SymbC1.scaffold5053.5	HSP40	13.34	14.08	13.83	18.74	20.2	19.1	10.67	12.62	12.25	16.42	21.61	20.45	12.18	14.51	13.81	20.85	21.62	19.28	0.555042	0.0294744	0.00188785	0.640655	0.00276391	9.58445e-05	0.482982	0.0131056	0.00296709	0.031336	0.967932	0.856914	0.205568	0.999989	0.220806	0.258841	0.320874	0.0999021	-0.0367754	0.897907	0.823423	0.14974	0.667475	0.396461	0.0959025	0.931395	0.556505	K09512//DnaJ homolog subfamily B member 6;K09510//DnaJ homolog subfamily B member 4	OLP85079.1|1.3e-09|DnaJ-like subfamily B member 8 [Symbiodinium microadriaticum]	DnaJ homolog subfamily B member 6
SymbC1.scaffold874.7	HSP40	170.13	198.95	230.88	242.61	180.11	215.66	194.46	191.66	200.69	147.31	149.18	158.67	238.59	255.53	276.7	146.1	152.08	144.38	0.203611	0.603042	0.282112	-0.3704	0.00179533	5.71e-05	-0.889172	2.42e-14	2.47e-16	0.399561	0.0970612	0.00686453	0.0404815	0.999989	0.759131	0.471887	1.41e-06	2.99e-08	-0.659175	0.00056185	3.83e-05	0.635564	0.00300836	7.56e-05	-0.0350706	0.961973	0.747218	K09530//DnaJ homolog subfamily C member 10+ko04141//Protein processing in endoplasmic reticulum;K03686//molecular chaperone DnaJ;K09510//DnaJ homolog subfamily B member 4;K09503//DnaJ homolog subfamily A member 2+ko04141//Protein processing in endoplasmic reticulum;K09517//DnaJ homolog subfamily B member 11+ko04141//Protein processing in endoplasmic reticulum	CAE7192950.1|3e-13|dnaJ [Symbiodinium sp. KB8]	DnaJ homolog subfamily C member 10
SymbC1.scaffold1710.13	HSP40	11.23	6.28	4.57	4.18	5.4	3.94	7.49	6.74	7.66	7.18	5.11	5.77	5.19	4.99	3.96	7.77	6.98	13.01	-0.529208	0.200906	0.0420376	-0.306276	0.356452	0.0653209	0.8195	0.00079177	0.000111226	-0.483392	0.269777	0.0388832	6.76969e-06	0.999989	0.999975	-0.515716	0.00912491	0.000942169	0.850107	0.00249534	0.000270797	-0.22341	0.551894	0.279977	0.593427	0.174249	0.00665153	K09522//DnaJ homolog subfamily C member 2;K09522//DnaJ homolog subfamily C member 2;K09522//DnaJ homolog subfamily C member 2;K09522//DnaJ homolog subfamily C member 2;K09522//DnaJ homolog subfamily C member 2	OLP77989.1|1.1e-131|DnaJ-like subfamily C member 2 [Symbiodinium microadriaticum]	DnaJ homolog subfamily C member 2
SymbC1.scaffold591.5	HSP40	76.47	99.3	102.02	130.77	93.15	104.19	95.21	91.02	93.01	74.34	80	93.16	101.19	98.99	122.94	68.23	77.83	57.32	0.326809	0.363148	0.113686	-0.201937	0.487767	0.1145	-0.782242	1.1e-05	8.65e-07	0.266746	0.476593	0.11676	0.00600574	0.999989	0.967851	0.298993	0.0654113	0.0111583	-0.814835	0.00050264	3.32e-05	0.559367	0.0253649	0.00251605	-0.265987	0.604993	0.106499	K09523//DnaJ homolog subfamily C member 3+ko04141//Protein processing in endoplasmic reticulum	CAE7241694.1|3e-12|DNAJB7 [Symbiodinium microadriaticum]	DnaJ homolog subfamily C member 3
BGI_novel_G003984	HSP40	16.98	11.95	9.63	12.31	12.91	8.72	11.14	12.24	14.41	16.32	14.22	16.61	11.41	10.11	8.28	18.84	18.61	20.59	-0.0711922	0.922534	0.79393	0.258698	0.673521	0.223965	0.80596	0.00211386	0.00034603	-0.254767	0.722093	0.29621	0.0245369	0.999989	0.913835	-0.22575	0.622749	0.296229	0.604699	0.0446185	0.0114903	-0.280924	0.511141	0.246339	0.289737	0.689216	0.157778	K09523//DnaJ homolog subfamily C member 3+ko04141//Protein processing in endoplasmic reticulum	NA	DnaJ homolog subfamily C member 3
SymbC1.scaffold1828.5	HSP40	10.64	10.76	8.25	4.59	7.69	5.46	9.26	10.73	8.96	9.93	8.8	9.33	8.39	8.45	7.06	11.56	10.75	11.69	-0.635008	0.0165977	0.00077095	-0.0747105	0.903388	0.534439	0.396067	0.00605669	0.00118531	-0.242721	0.418006	0.0897405	0.0401163	0.999989	0.772648	-0.191209	0.308481	0.0941584	0.807371	7.97e-05	2.79e-06	-0.499008	0.0326748	0.00369377	0.281701	0.296522	0.0198166	K09527//DnaJ homolog subfamily C member 7;K09518//DnaJ homolog subfamily B member 12+ko04141//Protein processing in endoplasmic reticulum;K09523//DnaJ homolog subfamily C member 3+ko04141//Protein processing in endoplasmic reticulum	PIN15169.1|1.3e-08|Molecular chaperone (DnaJ superfamily) [Handroanthus impetiginosus]	DnaJ homolog subfamily C member 7
SymbC1.scaffold1677.14	HSP40	24.58	23.19	20.67	15.77	22.25	20.83	24.43	23.71	23.7	28.94	27.54	26.79	20.27	20.34	18.85	29.89	26.24	31.98	-0.0432831	0.928427	0.807931	0.133162	0.797333	0.346658	0.617695	0.000733769	0.000101563	-0.149312	0.765931	0.348719	-0.0790692	0.999989	0.593466	-0.218719	0.331053	0.104688	0.519314	0.0172776	0.0032917	-0.231634	0.4216	0.178679	0.260688	0.611208	0.109688	K09527//DnaJ homolog subfamily C member 7;K08245//phytepsin [EC:3.4.23.40];K09527//DnaJ homolog subfamily C member 7;K09527//DnaJ homolog subfamily C member 7	OLP81679.1|0.0e+00|DnaJ-like subfamily C member 7-like [Symbiodinium microadriaticum]	DnaJ homolog subfamily C member 7
SymbC1.scaffold2453.2	HSP40	14.46	12.62	10.41	4.35	9.61	6.54	11.68	11.1	10.9	10.64	10.97	10.25	9.44	8.09	5.46	11.68	10.64	12.04	-0.744746	0.018034	0.00087895	-0.107865	0.834395	0.394541	0.463832	0.0250554	0.00649195	-0.600666	0.0287097	0.00093337	0.151748	0.999989	0.283733	-0.450584	0.0174427	0.00211688	0.61345	0.0216447	0.00442527	-0.470009	0.108615	0.0230902	0.1154	0.889795	0.401722	K09529//DnaJ homolog subfamily C member 9;K09503//DnaJ homolog subfamily A member 2+ko04141//Protein processing in endoplasmic reticulum	OLP97490.1|1.7e-185|Chaperone protein dnaJ 10 [Symbiodinium microadriaticum]	DnaJ homolog subfamily C member 9
SymbC1.scaffold2402.4	HSP70	167.03	109.86	86	62.17	94.17	75.48	137.49	131.31	115.01	139.6	118.87	95.38	88.16	85.29	67.32	129.3	106.26	161.29	-0.637018	0.0346668	0.00244046	-0.166092	0.53656	0.138661	0.699226	2.02e-06	1.31e-07	-0.555067	0.0492619	0.0022281	-0.085198	0.999989	0.613915	-0.668808	3.01e-10	1.82e-12	0.781612	0.00012015	4.95e-06	-0.55582	0.0105225	0.00061895	0.197046	0.7321	0.189472	K09490//heat shock 70kDa protein 5+ko04141//Protein processing in endoplasmic reticulum+ko03060//Protein export;K09490//heat shock 70kDa protein 5+ko04141//Protein processing in endoplasmic reticulum+ko03060//Protein export	AAM02971.2|5.8e-287|BiP, partial [Crypthecodinium cohnii]	heat shock 70kDa protein 5
SymbC1.scaffold6260.2	HSP70	22	14.75	12.97	8.94	12.82	8.68	16.97	16.66	16.4	20.46	17.86	14.04	13.01	11.02	10.21	20.04	16.54	21.89	-0.578633	0.0725267	0.00792602	0.0284562	0.974193	0.846286	0.646064	0.00035571	4.43e-05	-0.433639	0.186843	0.0205668	-0.0062811	0.999989	0.97079	-0.446143	0.00899376	0.0009241	0.796012	0.00043543	2.72e-05	-0.595454	0.022838	0.00215765	0.163036	0.855077	0.333486	K09490//heat shock 70kDa protein 5+ko04141//Protein processing in endoplasmic reticulum+ko03060//Protein export;K09490//heat shock 70kDa protein 5+ko04141//Protein processing in endoplasmic reticulum+ko03060//Protein export;K09490//heat shock 70kDa protein 5+ko04141//Protein processing in endoplasmic reticulum+ko03060//Protein export;K09490//heat shock 70kDa protein 5+ko04141//Protein processing …	CAE7257539.1|3e-00|HSPA5 [Symbiodinium natans]	heat shock 70kDa protein 5
SymbC1.scaffold2015.1	HSP70	6.05	3.98	3.11	2.49	3.7	2.47	3.99	4.67	3.01	4.6	4.22	3.43	2.41	2.22	1.75	5.21	4.13	6.31	-0.382888	0.39602	0.132224	-0.0276471	0.982481	0.890856	1.07887	2.89e-05	2.57e-06	-0.72375	0.0515398	0.00241325	0.101705	0.999989	0.639586	-0.633247	0.0191666	0.0023844	0.685375	0.01671	0.00314672	-0.226293	0.595121	0.320363	0.42657	0.42641	0.0428168	K09490//heat shock 70kDa protein 5+ko04141//Protein processing in endoplasmic reticulum+ko03060//Protein export;K09490//heat shock 70kDa protein 5+ko04141//Protein processing in endoplasmic reticulum+ko03060//Protein export;K09490//heat shock 70kDa protein 5+ko04141//Protein processing in endoplasmic reticulum+ko03060//Protein export;K09490//heat shock 70kDa protein 5+ko04141//Protein processing …	AAM02971.2|5.6e-278|BiP, partial [Crypthecodinium cohnii]	heat shock 70kDa protein 5
SymbC1.scaffold2139.4	HSP70	115.84	101.76	90.73	64.08	107.1	83.92	104.14	107.7	104.08	129.63	128.33	113.27	70.36	73.47	61.45	139.11	122.61	144.6	-0.191109	0.548496	0.236193	0.179677	0.182517	0.0232881	0.845854	3.06e-16	2.35e-18	-0.50487	0.00142095	7.97e-06	-0.0288614	0.999989	0.775441	-0.528645	4.12e-11	1.93e-13	0.535039	0.00354018	0.00042782	-0.372191	0.0675574	0.0112402	0.13996	0.702967	0.168437	K09490//heat shock 70kDa protein 5+ko04141//Protein processing in endoplasmic reticulum+ko03060//Protein export;K11000//callose synthase [EC:2.4.1.-];K09490//heat shock 70kDa protein 5+ko04141//Protein processing in endoplasmic reticulum+ko03060//Protein export;K09490//heat shock 70kDa protein 5+ko04141//Protein processing in endoplasmic reticulum+ko03060//Protein export	AAM02971.2|0.0e+00|BiP, partial [Crypthecodinium cohnii]	heat shock 70kDa protein 5
BGI_novel_G002233	HSP70	17.1	12.9	13.69	13.56	12.01	9.39	13.39	14.99	18.16	15.91	13.08	14.12	10.39	11.77	10.17	20.26	21.43	21.19	-0.204083	0.703014	0.386706	-0.135407	0.871944	0.474794	0.819866	0.00016077	1.79e-05	-0.334451	0.439759	0.0993402	-0.0744307	0.999989	0.69944	-0.404115	0.134696	0.0290854	0.682712	0.00958031	0.00154786	-0.124437	0.803448	0.580687	0.5299	0.128999	0.00386204	K03283//heat shock 70kDa protein 1/2/6/8+ko03040//Spliceosome+ko04144//Endocytosis+ko04141//Protein processing in endoplasmic reticulum	OLQ00121.1|7e-58|Heat shock 70 kDa protein [Symbiodinium microadriaticum]	heat shock 70kDa protein 1/2/6/8
BGI_novel_G003544	HSP70	23.69	18.61	14.62	7.44	17.58	11.1	16.78	21.02	19.52	23.3	21.95	19.79	13	14.62	10.11	28.06	24.02	29.77	-0.537374	0.142237	0.0237312	0.143572	0.71602	0.259487	0.989065	4.61e-10	1.22e-11	-0.491724	0.0854007	0.00562136	-0.0069927	0.999989	0.965418	-0.501594	0.00297736	0.0002412	1.02913	6.69e-05	2.15e-06	-0.667672	0.0166686	0.00130331	0.332677	0.223186	0.0109591	K03283//heat shock 70kDa protein 1/2/6/8+ko03040//Spliceosome+ko04144//Endocytosis+ko04141//Protein processing in endoplasmic reticulum	OLQ00121.1|0e-00|Heat shock 70 kDa protein [Symbiodinium microadriaticum]	heat shock 70kDa protein 1/2/6/8
BGI_novel_G003667	HSP70	36.1	22.32	18.88	15.77	23.18	17.96	27.53	21.56	28.94	17.39	14.06	17	20.4	16.19	15.42	13.19	12.18	23.34	-0.306013	0.545041	0.233206	-0.662166	0.0240099	0.00142885	-0.214816	0.602915	0.417119	-0.426582	0.35954	0.0670375	-0.0120348	0.999989	0.955533	-0.449547	0.0975063	0.0188346	-0.341902	0.394522	0.216547	0.360578	0.348285	0.130918	0.00815773	0.999964	0.975852	K03283//heat shock 70kDa protein 1/2/6/8+ko03040//Spliceosome+ko04144//Endocytosis+ko04141//Protein processing in endoplasmic reticulum	CAE7266892.1|2e-115|HSP70-7 [Symbiodinium sp. CCMP2456]	heat shock 70kDa protein 1/2/6/8
SymbC1.scaffold9320.1	HSP70	287.35	186.11	142.68	81.73	152.19	113.27	234.78	246.22	203.55	245.33	221.74	166.42	128.61	135.32	92.11	257.5	204.04	281.64	-0.694037	0.0237239	0.00133242	-0.143861	0.645425	0.204735	0.936788	2.79e-11	5.6e-13	-0.666513	0.0130074	0.00026738	-0.140321	0.999989	0.397377	-0.843718	1.16e-13	2.37e-16	0.957309	4.51e-06	5.76e-08	-0.692041	0.00300819	7.55e-05	0.232414	0.59425	0.100838	K03283//heat shock 70kDa protein 1/2/6/8+ko03040//Spliceosome+ko04144//Endocytosis+ko04141//Protein processing in endoplasmic reticulum	AKS44059.1|7.7e-283|heat shock protein 70 [Margalefidinium polykrikoides]	heat shock 70kDa protein 1/2/6/8
SymbC1.scaffold4340.1	HSP70	39.07	34.95	30.98	26.5	29.78	28.83	36.12	29.81	38.04	24.77	20	22.82	30.71	27.37	22.81	29.07	23.38	31.45	-0.183345	0.47963	0.184306	-0.623542	3.36e-06	4.05e-08	9.33e-05	0.999553	0.999385	-0.323063	0.125294	0.0104025	0.0423006	0.999989	0.725536	-0.268918	0.0521982	0.00835376	-0.12784	0.538354	0.345457	0.50632	0.00639759	0.00027845	0.362438	0.13887	0.00443942	K03283//heat shock 70kDa protein 1/2/6/8+ko03040//Spliceosome+ko04144//Endocytosis+ko04141//Protein processing in endoplasmic reticulum;K03283//heat shock 70kDa protein 1/2/6/8+ko03040//Spliceosome+ko04144//Endocytosis+ko04141//Protein processing in endoplasmic reticulum;K03283//heat shock 70kDa protein 1/2/6/8+ko03040//Spliceosome+ko04144//Endocytosis+ko04141//Protein processing in endoplasmic r…	OLP83047.1|2.0e-144|Chaperone protein dnaK2, partial [Symbiodinium microadriaticum]	heat shock 70kDa protein 1/2/6/8
SymbC1.scaffold4973.3	HSP70	571.56	407.61	318.95	183.23	323.36	263.03	473.73	494.93	426.95	482.34	430.73	344.23	284.51	280	208.37	518.71	432.99	562.06	-0.636695	0.0228789	0.00126005	-0.179314	0.392882	0.0766283	0.852072	3.28e-12	5.47e-14	-0.644417	0.00517361	6.19e-05	-0.0962927	0.999989	0.511869	-0.761866	3.75e-15	5.18e-18	0.843569	1.51e-05	2.98e-07	-0.546323	0.0129284	0.00087644	0.268712	0.385311	0.0341014	K03283//heat shock 70kDa protein 1/2/6/8+ko03040//Spliceosome+ko04144//Endocytosis+ko04141//Protein processing in endoplasmic reticulum;K03283//heat shock 70kDa protein 1/2/6/8+ko03040//Spliceosome+ko04144//Endocytosis+ko04141//Protein processing in endoplasmic reticulum;K03283//heat shock 70kDa protein 1/2/6/8+ko03040//Spliceosome+ko04144//Endocytosis+ko04141//Protein processing in endoplasmic r…	AKS44059.1|9.5e-298|heat shock protein 70 [Margalefidinium polykrikoides]	heat shock 70kDa protein 1/2/6/8
SymbC1.scaffold957.2	HSP70	13.18	10.43	9.3	4.16	12.01	7.25	12.1	13.92	9.78	19.8	16.79	10.36	10.25	9.86	6.24	15.11	14.38	19.01	-0.353722	0.467795	0.176311	0.423469	0.177432	0.022295	0.709227	0.00037711	4.73e-05	-0.167741	0.788215	0.377257	-0.0922666	0.999989	0.598468	-0.254146	0.383995	0.130817	0.8969	0.00313308	0.00036423	-0.830703	0.0142531	0.00101902	0.00609626	0.999964	0.975289	K03283//heat shock 70kDa protein 1/2/6/8+ko03040//Spliceosome+ko04144//Endocytosis+ko04141//Protein processing in endoplasmic reticulum;K03283//heat shock 70kDa protein 1/2/6/8+ko03040//Spliceosome+ko04144//Endocytosis+ko04141//Protein processing in endoplasmic reticulum;K03283//heat shock 70kDa protein 1/2/6/8+ko03040//Spliceosome+ko04144//Endocytosis+ko04141//Protein processing in endoplasmic r…	OLQ09211.1|1.6e-47|Heat shock 70 kDa protein [Symbiodinium microadriaticum]	heat shock 70kDa protein 1/2/6/8
SymbC1.scaffold6681.2	HSP70	224.36	170.33	139.36	77.54	151.99	118.98	183.94	190.85	171.02	204.64	208.24	168.94	117.83	112.35	84.8	227.51	187.01	248	-0.507082	0.0885327	0.0110587	0.0581808	0.89527	0.51942	0.951106	6.85e-14	7.95e-16	-0.663211	0.00167147	1.03e-05	-0.0274176	0.999989	0.836614	-0.701816	1.24e-12	3.6e-15	0.791142	0.00023622	1.22e-05	-0.573917	0.0125272	0.00082633	0.191258	0.609329	0.108788	K03283//heat shock 70kDa protein 1/2/6/8+ko03040//Spliceosome+ko04144//Endocytosis+ko04141//Protein processing in endoplasmic reticulum;K09490//heat shock 70kDa protein 5+ko04141//Protein processing in endoplasmic reticulum+ko03060//Protein export;K09490//heat shock 70kDa protein 5+ko04141//Protein processing in endoplasmic reticulum+ko03060//Protein export;K03283//heat shock 70kDa protein 1/2/6/…	GEW25787.1|3e-156|heat shock cognate 70 kDa protein 2-like [Tanacetum cinerariifolium]	heat shock 70kDa protein 1/2/6/8
BGI_novel_G010574	HSP60	4.84	4.2	4.42	4.68	5.75	4.53	5.03	3.47	6.47	4.92	4.22	4.29	4.57	5.77	4.8	1.66	1.89	1.98	0.210463	0.773575	0.481436	-0.156691	0.90932	0.579744	-1.40567	0.000524236	6.89472e-05	0.189926	0.841486	0.478639	-0.105057	0.999989	0.686899	0.0876519	0.908462	0.735744	-1.37872	0.00119841	0.000103922	0.270617	0.629384	0.355246	-1.04993	0.094517	0.00216162	K04077//chaperonin GroEL+ko03018//RNA degradation		chaperonin GroEL-like
BGI_novel_G011351	HSP60	21.85	13.15	9.86	5.97	10.86	7.04	14.71	17.39	13.27	16.37	14.21	13.51	9.06	10.36	7.73	17.7	14.22	22.77	-0.743417	0.0493913	0.00422578	-0.0715736	0.922766	0.641413	0.868588	3.42277e-05	3.10328e-06	-0.572481	0.123237	0.0100919	-0.0163109	0.999989	0.936942	-0.619665	0.00127065	8.65228e-05	1.03114	0.000116304	4.77323e-06	-0.694584	0.011918	0.000763298	0.303664	0.571634	0.0902095	K04077//chaperonin GroEL+ko03018//RNA degradation		chaperonin GroEL-like
BGI_novel_G011350	HSP60	18.1	6.59	6.97	4.21	5.45	4.27	13.02	12.63	8.8	10.88	9.43	9.23	7.23	7.88	4.11	13.55	11.31	15.42	-0.907607	0.0523286	0.00461188	-0.234158	0.711556	0.255202	0.907274	0.00128403	0.00019426	-0.493857	0.408689	0.0857295	-0.0968666	0.999989	0.703468	-0.666469	0.0203017	0.0025565	1.32792	6.11803e-06	8.66001e-08	-0.837533	0.0122962	0.000804261	0.428849	0.409244	0.0387929	K04077//chaperonin GroEL+ko03018//RNA degradation		chaperonin GroEL-like
BGI_novel_G005198	HSP60	292.81	328.95	362.29	416.51	301.94	353.55	328.67	338.84	328.77	244.2	266.38	261.62	387.19	424.64	434.91	225.29	256.53	210.44	0.217465	0.548496	0.236147	-0.39606	0.000187586	3.97676e-06	-0.963248	8.11073e-15	7.65014e-17	0.388818	0.0681738	0.00386916	-0.00412739	0.999989	0.972087	0.41124	1.00767e-05	2.89352e-07	-0.759912	0.000157255	7.08924e-06	0.627409	0.00356407	0.000100811	-0.146696	0.756986	0.212045	K04078//chaperonin GroES		chaperonin GroES-like
SymbC1.scaffold5041.4	HSP60	59.99	68.14	61.62	45.64	63.61	57.98	60.49	55.16	60.93	67.4	69.04	82.64	47.72	42.8	41.37	82.94	84.81	84.55	-0.107134	0.766717	0.472392	0.290253	0.0635655	0.00521335	0.813076	6.33551e-15	5.90501e-17	-0.458019	0.00835491	0.000133669	0.115404	0.999989	0.291091	-0.332242	0.000784625	4.85642e-05	0.464901	0.00327714	0.000386197	-0.251999	0.256699	0.0826514	0.18951	0.57622	0.0925043	K09495//T-complex protein 1 subunit gamma;K09495//T-complex protein 1 subunit gamma	GAQ89285.1|3.7e-198|TCP-1/cpn60 chaperonin family protein [Klebsormidium nitens]	TCP-1/cpn60 chaperonin family protein
BGI_novel_G004962	HSP90	47.79	48.74	54.59	44.39	33.12	44.83	45.15	48.4	49.01	31.67	31.59	21.02	30.79	39.16	35.95	36.33	34.19	38.04	-0.189809	0.681009	0.360978	-0.751877	0.00039018	9.23e-06	-0.0944953	0.74494	0.585348	-0.413249	0.171359	0.0176374	0.0881672	0.999989	0.560371	-0.31725	0.135316	0.0292723	-0.311101	0.262134	0.12206	0.66479	0.0232703	0.00222294	0.351823	0.518524	0.0706541	K04079//molecular chaperone HtpG+ko04141//Protein processing in endoplasmic reticulum+ko04626//Plant-pathogen interaction	CAE7873626.1|2e-101|HSP90 [Symbiodinium necroappetens]	molecular chaperone HtpG
SymbC1.scaffold351.7	HSP90	36.33	22.83	16.89	9.92	15.43	10.44	25.58	27.68	22.3	23.84	20.15	17.94	16.37	14.52	12.26	25.91	24.35	31.39	-0.924568	0.00277622	5.14e-05	-0.311978	0.114985	0.0119141	0.798128	6.39e-08	2.84e-09	-0.676111	0.0219254	0.00060187	0.00592217	0.999989	0.974419	-0.703044	9.99e-08	1.43e-09	1.04896	2.96e-07	1.68e-09	-0.615961	0.00803135	0.00039922	0.401141	0.138715	0.0044229	K09487//heat shock protein 90kDa beta+ko04141//Protein processing in endoplasmic reticulum+ko04626//Plant-pathogen interaction;K04079//molecular chaperone HtpG+ko04141//Protein processing in endoplasmic reticulum+ko04626//Plant-pathogen interaction;K09487//heat shock protein 90kDa beta+ko04141//Protein processing in endoplasmic reticulum+ko04626//Plant-pathogen interaction;K04079//molecular chape…	OLQ04974.1|0.0e+00|Heat shock cognate 90 kDa protein [Symbiodinium microadriaticum]	heat shock protein 90kDa beta
SymbC1.scaffold1302.4	HSP100	24.17	19.09	14.23	8.74	11.35	8.52	16.87	20.48	18.77	15.92	12.79	11.43	13.11	11.48	10.52	17.54	15.26	22.6	-0.866601	0.00043021	3.92e-06	-0.500225	0.00210015	6.87e-05	0.533308	0.00095663	0.00013841	-0.60817	0.00875534	0.00014562	0.03242	0.999989	0.833588	-0.58109	3.44e-06	8.31e-08	0.801136	8.59e-05	3.09e-06	-0.321138	0.187089	0.0514481	0.451644	0.129782	0.00391042	K03695//ATP-dependent Clp protease ATP-binding subunit ClpB;K03695//ATP-dependent Clp protease ATP-binding subunit ClpB;K03695//ATP-dependent Clp protease ATP-binding subunit ClpB	XP_020100059.1|1.1e-293|chaperone protein ClpB3, chloroplastic [Ananas comosus]	chaperone protein ClpB
SymbC1.scaffold1379.4	HSP100	11.47	10.92	11.19	15.32	16.81	13.22	12.88	10.54	14.29	16.17	14.17	15.9	10.12	8.93	8.64	11.66	8.65	9.64	0.486984	0.0306113	0.00199754	0.253259	0.290104	0.0468203	-0.0066699	0.98142	0.963768	-0.214518	0.475269	0.115876	-0.150639	0.999989	0.287931	-0.355683	0.0283696	0.0038887	-0.701566	0.00036621	2.17e-05	0.10512	0.733252	0.479794	-0.614099	0.00424515	1.99e-05	K03695//ATP-dependent Clp protease ATP-binding subunit ClpB;K03695//ATP-dependent Clp protease ATP-binding subunit ClpB;K03695//ATP-dependent Clp protease ATP-binding subunit ClpB;K03695//ATP-dependent Clp protease ATP-binding subunit ClpB;K03695//ATP-dependent Clp protease ATP-binding subunit ClpB	OLP96662.1|0.0e+00|Chaperone protein ClpB1 [Symbiodinium microadriaticum]	chaperone protein ClpB
SymbC1.scaffold3183.5	CNX/CRT	133.16	130.63	136.54	132.91	145.3	161.07	127.5	139.38	140.1	139.16	138.42	144.19	103.05	115.39	110.78	141.31	135.41	138.99	0.18545	0.49554	0.195769	-0.0080962	0.989527	0.927941	0.273575	0.0231605	0.00589411	-0.303037	0.115898	0.00910711	1.44e-06	0.999989	0.999989	-0.291923	0.00675828	0.00065122	-0.20828	0.237371	0.106313	0.219559	0.292538	0.100487	-0.0067906	0.997561	0.942893	K08057//calreticulin+ko04145//Phagosome+ko04141//Protein processing in endoplasmic reticulum;K08057//calreticulin+ko04145//Phagosome+ko04141//Protein processing in endoplasmic reticulum;K00889//1-phosphatidylinositol-4-phosphate 5-kinase [EC:2.7.1.68]+ko04144//Endocytosis+ko01100//Metabolic pathways+ko04070//Phosphatidylinositol signaling system+ko00562//Inositol phosphate metabolism	OLP93827.1|1.4e-158|Calreticulin [Symbiodinium microadriaticum]	Calreticulin
SymbC1.scaffold1028.5	CNX/CRT	2.13	1.31	0.87	0.99	1.49	0.78	1.48	1.68	1	1.89	1.63	1.41	1.2	0.88	0.93	2.25	1.4	2.64	-0.249915	0.775662	0.485763	0.169417	0.90932	0.559027	0.859812	0.03794	0.0107843	-0.321027	0.72305	0.297108	0.0305452	0.999989	0.912492	-0.296804	0.628134	0.301168	0.737482	0.102856	0.0347526	-0.371671	0.517377	0.251141	0.312074	0.83693	0.303963	K01228//mannosyl-oligosaccharide glucosidase [EC:3.2.1.106]+ko04141//Protein processing in endoplasmic reticulum+ko00510//N-Glycan biosynthesis+ko01100//Metabolic pathways;K01228//mannosyl-oligosaccharide glucosidase [EC:3.2.1.106]+ko04141//Protein processing in endoplasmic reticulum+ko00510//N-Glycan biosynthesis+ko01100//Metabolic pathways;K01228//mannosyl-oligosaccharide glucosidase [EC:3.2.1.…	OLP85105.1|5.5e-221|putative mannosyl-oligosaccharide glucosidase [Symbiodinium microadriaticum]	mannosyl-oligosaccharide glucosidase
SymbC1.scaffold3313.2	CNX/CRT	23.47	14.62	11.82	8.55	11.14	7.68	17.19	15.86	13.56	17.61	15.05	14.31	11.93	9.67	8.37	22.45	18.29	27.12	-0.728194	0.0163294	0.0007482	-0.0208689	0.976333	0.862246	1.05123	5.2e-11	1.1e-12	-0.611854	0.0383486	0.00147936	0.088295	0.999989	0.621549	-0.539931	0.00021572	1.05e-05	1.16263	1.03e-08	2.75e-11	-0.609777	0.00475989	0.00016594	0.524272	0.0301405	0.00032717	K05546//mannosyl-oligosaccharide alpha-1,3-glucosidase [EC:3.2.1.207]+ko04141//Protein processing in endoplasmic reticulum+ko00510//N-Glycan biosynthesis+ko01100//Metabolic pathways;K05546//mannosyl-oligosaccharide alpha-1,3-glucosidase [EC:3.2.1.207]+ko04141//Protein processing in endoplasmic reticulum+ko00510//N-Glycan biosynthesis+ko01100//Metabolic pathways;K05546//mannosyl-oligosaccharide al…	OLQ08714.1|0.0e+00|Neutral alpha-glucosidase AB [Symbiodinium microadriaticum]	mannosyl-oligosaccharide alpha-1,3-glucosidase
SymbC1.scaffold1029.2	CNX/CRT	29.57	18.69	15.49	10.93	16.52	10.02	21.43	22.99	20.57	24.68	22.71	18.36	19.21	17.26	12.53	26.8	21.84	34.03	-0.638057	0.0454631	0.00366888	-0.0233233	0.973625	0.843153	0.629905	0.00049179	6.42e-05	-0.289882	0.501129	0.129047	-0.0260841	0.999989	0.878419	-0.321992	0.0450293	0.00695574	0.992748	1.22e-05	2.25e-07	-0.633494	0.00711755	0.00033412	0.329914	0.398396	0.0367129	K05546//mannosyl-oligosaccharide alpha-1,3-glucosidase [EC:3.2.1.207]+ko04141//Protein processing in endoplasmic reticulum+ko00510//N-Glycan biosynthesis+ko01100//Metabolic pathways;K05546//mannosyl-oligosaccharide alpha-1,3-glucosidase [EC:3.2.1.207]+ko04141//Protein processing in endoplasmic reticulum+ko00510//N-Glycan biosynthesis+ko01100//Metabolic pathways;K05546//mannosyl-oligosaccharide al…	CAE7311396.1|4e-166|Ganab [Symbiodinium necroappetens]	mannosyl-oligosaccharide alpha-1,3-glucosidase
SymbC1.scaffold2902.12	CNX/CRT	14.81	11.59	10.34	6.2	10.96	6.84	11.87	11.33	9.99	15.14	14.14	12.67	8.81	8.2	6.92	19.48	15.43	19.74	-0.5007	0.146424	0.0248958	0.299332	0.292524	0.0474708	1.0554	5.39e-09	1.84e-10	-0.516594	0.0726902	0.0042888	0.1473	0.999989	0.380328	-0.361482	0.102945	0.0203392	1.03241	2.61e-05	6.25e-07	-0.622368	0.022838	0.00215728	0.376737	0.268096	0.0163191	K08288//protein kinase C substrate 80K-H+ko04141//Protein processing in endoplasmic reticulum;K08288//protein kinase C substrate 80K-H+ko04141//Protein processing in endoplasmic reticulum;K08288//protein kinase C substrate 80K-H+ko04141//Protein processing in endoplasmic reticulum	OLP87257.1|1.6e-192|Glucosidase 2 subunit beta [Symbiodinium microadriaticum]	protein kinase C substrate 80K-H
BGI_novel_G001802	CNX/CRT	3.19	3.34	3.06	3.32	3.7	3.5	3.04	2.27	2.68	2.55	2.53	2.36	3.93	3.84	3.38	2.45	2.61	1.42	0.194562	0.781646	0.49494	-0.110989	0.941123	0.695844	-0.815734	0.0371882	0.0105219	0.229044	0.780432	0.365967	0.208016	0.999989	0.409248	0.472422	0.215732	0.0560274	-0.739816	0.079502	0.0246599	0.565987	0.185096	0.0506275	-0.156843	0.935738	0.636283	K11718//UDP-glucose:glycoprotein glucosyltransferase [EC:2.4.1.-]+ko04141//Protein processing in endoplasmic reticulum	CAE7802533.1|0e-00|Uggt, partial [Symbiodinium necroappetens]	UDP-glucose:glycoprotein glucosyltransferase
SymbC1.scaffold2884.2	N-glycan biosynthesis	3.1	2.93	2.72	3.03	3.86	3.57	2.86	3.05	2.81	4.61	4.92	4.31	3.12	3.15	3.29	4.37	3.79	4.93	0.323973	0.251588	0.0611573	0.61535	0.00022826	4.97e-06	0.335981	0.0684342	0.0222444	0.17618	0.676588	0.251184	0.0136814	0.999989	0.926912	0.206855	0.362414	0.119896	0.201313	0.406968	0.226583	-0.248805	0.333984	0.122402	-0.0708229	0.932043	0.625991	K03844//alpha-1,2-mannosyltransferase [EC:2.4.1.131]+ko00510//N-Glycan biosynthesis+ko01100//Metabolic pathways;K03844//alpha-1,2-mannosyltransferase [EC:2.4.1.131]+ko00510//N-Glycan biosynthesis+ko01100//Metabolic pathways	OLP93104.1|3.0e-89|hypothetical protein AK812_SmicGene25022 [Symbiodinium microadriaticum]	alpha-1,2-mannosyltransferase
SymbC1.scaffold1609.6	N-glycan biosynthesis	6.36	6.73	6.48	4.63	7.09	5.39	6.77	6.2	5.77	7.41	7.94	8.44	5.21	4.39	4.32	7.33	8.84	7.65	-0.116003	0.797622	0.519631	0.305565	0.159595	0.0193102	0.658188	0.0001048	1.11e-05	-0.415731	0.0882684	0.00594381	0.0698381	0.999989	0.616096	-0.335183	0.057921	0.00950238	0.357496	0.121617	0.0433696	-0.321821	0.204483	0.0586803	0.0113419	0.99573	0.937164	K03848//alpha-1,3-glucosyltransferase [EC:2.4.1.267]+ko00510//N-Glycan biosynthesis+ko01100//Metabolic pathways;K03848//alpha-1,3-glucosyltransferase [EC:2.4.1.267]+ko00510//N-Glycan biosynthesis+ko01100//Metabolic pathways	OLP95599.1|2.0e-82|UDP-N-acetylglucosamine transporter [Symbiodinium microadriaticum]	alpha-1,3-glucosyltransferase
SymbC1.scaffold1157.3	N-glycan biosynthesis	10.87	8.01	7.24	3.47	7.11	5.44	8.74	10.49	9.21	9.88	8.79	9.11	7.04	6.23	5.99	12.85	9.18	14.56	-0.513649	0.195737	0.0401589	-0.0353122	0.973023	0.839066	0.738562	0.00210075	0.00034359	-0.298259	0.508369	0.132976	-0.0971585	0.999989	0.596587	-0.394154	0.107334	0.0214998	0.957984	0.00150624	0.00014092	-0.559241	0.0854468	0.01604	0.364183	0.526067	0.0738697	K00726//alpha-1,3-mannosyl-glycoprotein beta-1,2-N-acetylglucosaminyltransferase [EC:2.4.1.101]+ko00510//N-Glycan biosynthesis+ko01100//Metabolic pathways;K00726//alpha-1,3-mannosyl-glycoprotein beta-1,2-N-acetylglucosaminyltransferase [EC:2.4.1.101]+ko00510//N-Glycan biosynthesis+ko01100//Metabolic pathways;K00726//alpha-1,3-mannosyl-glycoprotein beta-1,2-N-acetylglucosaminyltransferase [EC:2.4.…	OLP93151.1|5.0e-126|Alpha-1,3-mannosyl-glycoprotein 2-beta-N-acetylglucosaminyltransferase [Symbiodinium microadriaticum]	alpha-1,3-mannosyl-glycoprotein beta-1,2-N-acetylglucosaminyltransferase
SymbC1.scaffold475.8	N-glycan biosynthesis	64.1	76.17	85.48	98.26	70.01	79.93	70.48	67.64	73.26	53.85	58.26	64.58	84.96	85.99	97.73	60.9	63.01	54.28	0.221196	0.556682	0.243051	-0.276334	0.0395539	0.00275421	-0.695008	6.18e-09	2.14e-10	0.291972	0.286798	0.0435733	0.104033	0.999989	0.413361	0.426432	4.96e-06	1.27e-07	-0.596545	0.00257306	0.00028246	0.624589	0.00439067	0.00014318	0.0173769	0.986751	0.879569	K00726//alpha-1,3-mannosyl-glycoprotein beta-1,2-N-acetylglucosaminyltransferase [EC:2.4.1.101]+ko00510//N-Glycan biosynthesis+ko01100//Metabolic pathways;K00726//alpha-1,3-mannosyl-glycoprotein beta-1,2-N-acetylglucosaminyltransferase [EC:2.4.1.101]+ko00510//N-Glycan biosynthesis+ko01100//Metabolic pathways;K00726//alpha-1,3-mannosyl-glycoprotein beta-1,2-N-acetylglucosaminyltransferase [EC:2.4.…	OLP93631.1|7.5e-137|40S ribosomal protein S13 [Symbiodinium microadriaticum]	alpha-1,3-mannosyl-glycoprotein beta-1,2-N-acetylglucosaminyltransferase
SymbC1.scaffold4751.7	N-glycan biosynthesis	8.53	14.49	16.73	35.08	26.26	17.52	17.22	13.67	15.16	14.56	18.86	20.77	16.37	18.8	17.69	17.09	21.52	16.71	0.879207	0.035603	0.00254819	0.176939	0.84957	0.4215	-0.159427	0.664562	0.488643	0.39729	0.47378	0.115223	-0.156878	0.999989	0.512875	0.265412	0.470319	0.179766	-0.639651	0.0524245	0.0141826	0.57577	0.104541	0.0218263	-0.0571917	0.974174	0.811443	K07441//beta-1,4-N-acetylglucosaminyltransferase [EC:2.4.1.141]+ko00510//N-Glycan biosynthesis+ko01100//Metabolic pathways;K07441//beta-1,4-N-acetylglucosaminyltransferase [EC:2.4.1.141]+ko00510//N-Glycan biosynthesis+ko01100//Metabolic pathways	OLP85485.1|1.3e-60|UDP-N-acetylglucosamine transferase subunit ALG14-like [Symbiodinium microadriaticum]	beta-1,4-N-acetylglucosaminyltransferase
BGI_novel_G003662	N-glycan biosynthesis	32.3	27.7	21.85	9.62	19.25	18.62	26.5	26.07	24.72	24.01	24.78	25.24	19.15	20.28	15.11	32.21	27.69	31.46	-0.613205	0.143311	0.0240629	-0.0913394	0.92472	0.645183	0.587355	0.0294539	0.00790863	-0.448266	0.284495	0.0430242	0.0746674	0.999989	0.707919	-0.369556	0.23313	0.0623696	0.754483	0.0201115	0.00401972	-0.426633	0.288038	0.0983763	0.290655	0.687124	0.156441	K07151//dolichyl-diphosphooligosaccharide---protein glycosyltransferase [EC:2.4.99.18]+ko04141//Protein processing in endoplasmic reticulum+ko00510//N-Glycan biosynthesis+ko01100//Metabolic pathways		dolichyl-diphosphooligosaccharide---protein glycosyltransferase
SymbC1.scaffold13943.1	N-glycan biosynthesis	11.99	13.14	10.69	6.29	8.25	7.23	11.02	9.55	10.71	9.44	8.66	11.01	7.77	7.86	7.88	14.41	11.96	12.62	-0.61222	0.0128425	0.00050941	-0.127689	0.8153	0.370572	0.609208	0.00020002	2.3e-05	-0.521839	0.0210112	0.00055681	0.194546	0.999989	0.168661	-0.315359	0.0753184	0.0133807	0.705689	0.00041224	2.54e-05	-0.259747	0.370244	0.144155	0.41806	0.169029	0.00632532	K07151//dolichyl-diphosphooligosaccharide---protein glycosyltransferase [EC:2.4.99.18]+ko04141//Protein processing in endoplasmic reticulum+ko00510//N-Glycan biosynthesis+ko01100//Metabolic pathways	OLP99407.1|9.8e-22|hypothetical protein AK812_SmicGene18038 [Symbiodinium microadriaticum]	dolichyl-diphosphooligosaccharide---protein glycosyltransferase
BGI_novel_G003728	N-glycan biosynthesis	26.43	25.6	22.99	6.63	15.96	11.8	21.08	22.84	19.52	18.22	23.72	21.71	18.52	14.05	13.53	27.84	26.38	27.28	-0.935928	0.0118975	0.00045047	-0.0314201	0.978952	0.874946	0.673064	0.0070212	0.00141208	-0.571143	0.0854759	0.0056372	0.220805	0.999989	0.23553	-0.337701	0.284067	0.0833613	1.04945	0.0008933	7.02e-05	-0.65202	0.0789421	0.0142091	0.346918	0.561517	0.0857536	K07151//dolichyl-diphosphooligosaccharide---protein glycosyltransferase [EC:2.4.99.18]+ko04141//Protein processing in endoplasmic reticulum+ko00510//N-Glycan biosynthesis+ko01100//Metabolic pathways		dolichyl-diphosphooligosaccharide---protein glycosyltransferase
BGI_novel_G008113	N-glycan biosynthesis	21.55	23.2	19.96	11.79	17.81	12.64	18.95	18.58	17.87	20.65	18.27	20.53	15.77	13.24	11.65	22.75	23.92	26.51	-0.514407	0.053357	0.00478253	0.0666447	0.90932	0.60325	0.726951	7.38e-06	5.54e-07	-0.583746	0.00890692	0.00014878	0.220734	0.999989	0.100077	-0.353601	0.041381	0.00625536	0.658492	0.00155506	0.00014679	-0.331592	0.200479	0.057041	0.301793	0.345509	0.0270936	K07151//dolichyl-diphosphooligosaccharide---protein glycosyltransferase [EC:2.4.99.18]+ko04141//Protein processing in endoplasmic reticulum+ko00510//N-Glycan biosynthesis+ko01100//Metabolic pathways		dolichyl-diphosphooligosaccharide---protein glycosyltransferase
BGI_novel_G008112	N-glycan biosynthesis	11.15	12.48	12.01	4.3	6.86	5.09	10.63	9.81	10.61	7.01	9.29	8.84	7.34	5.1	6.77	12.72	12.11	13.35	-0.948778	0.00908086	0.00029994	-0.303032	0.596827	0.172051	0.830816	0.00322201	0.00056474	-0.720058	0.0444015	0.0018853	0.181958	0.999989	0.36396	-0.533087	0.0777126	0.0139659	1.04182	0.00075744	5.68e-05	-0.422688	0.33523	0.123058	0.56699	0.239473	0.0128858	K07151//dolichyl-diphosphooligosaccharide---protein glycosyltransferase [EC:2.4.99.18]+ko04141//Protein processing in endoplasmic reticulum+ko00510//N-Glycan biosynthesis+ko01100//Metabolic pathways		dolichyl-diphosphooligosaccharide---protein glycosyltransferase
SymbC1.scaffold680.1	N-glycan biosynthesis	37.46	18.25	11.17	12.19	15.67	11.11	23.68	24.61	19.27	35.31	27.21	19.29	18.92	18.29	14.99	28.21	19.31	37.48	-0.661771	0.12755	0.0198175	0.240016	0.543316	0.142459	0.681968	0.00128883	0.00019515	-0.30767	0.63892	0.219326	-0.0041698	0.999989	0.988431	-0.346282	0.0654079	0.0111559	1.05648	3.34e-05	8.61e-07	-0.925837	0.00065845	4.67e-06	0.08667	0.948672	0.677195	K07151//dolichyl-diphosphooligosaccharide---protein glycosyltransferase [EC:2.4.99.18]+ko04141//Protein processing in endoplasmic reticulum+ko00510//N-Glycan biosynthesis+ko01100//Metabolic pathways;K07151//dolichyl-diphosphooligosaccharide---protein glycosyltransferase [EC:2.4.99.18]+ko04141//Protein processing in endoplasmic reticulum+ko00510//N-Glycan biosynthesis+ko01100//Metabolic pathways	OLQ05078.1|8.1e-61|Selenide, water dikinase [Symbiodinium microadriaticum]	dolichyl-diphosphooligosaccharide---protein glycosyltransferase
SymbC1.scaffold550.2	N-glycan biosynthesis	1.63	1.75	1.23	2.13	2.25	2.11	1.43	1.77	1.88	1.36	1.15	1.68	2.41	1.76	2.38	1.04	1.16	1.55	0.511393	0.289545	0.0773893	-0.257263	0.808731	0.359641	-0.846344	0.0224286	0.00566926	0.463557	0.391642	0.0792415	-0.100706	0.999989	0.692743	0.37883	0.362691	0.120047	-0.837161	0.0288084	0.00644565	0.679447	0.092666	0.0180801	-0.127581	0.951642	0.69273	K07151//dolichyl-diphosphooligosaccharide---protein glycosyltransferase [EC:2.4.99.18]+ko04141//Protein processing in endoplasmic reticulum+ko00510//N-Glycan biosynthesis+ko01100//Metabolic pathways;K07151//dolichyl-diphosphooligosaccharide---protein glycosyltransferase [EC:2.4.99.18]+ko04141//Protein processing in endoplasmic reticulum+ko00510//N-Glycan biosynthesis+ko01100//Metabolic pathways;K…	OLP80927.1|6.4e-264|Dolichyl-diphosphooligosaccharide--protein glycosyltransferase subunit STT3A [Symbiodinium microadriaticum]	dolichyl-diphosphooligosaccharide---protein glycosyltransferase
SymbC1.scaffold822.7	N-glycan biosynthesis	23.86	20.63	15.26	9.76	15.26	11.63	23.5	21.18	21.11	23.72	21.86	21.76	15.33	14.08	10.58	26.34	23.21	28.23	-0.580822	0.0282518	0.00176704	0.0098646	0.989035	0.924445	0.827382	1.61e-08	6.23e-10	-0.482859	0.060906	0.00321804	-0.124286	0.999989	0.381368	-0.613855	2.91e-06	6.82e-08	0.929159	6.76e-07	4.85e-09	-0.700828	0.00078927	6.34e-06	0.199537	0.569122	0.0891796	K07151//dolichyl-diphosphooligosaccharide---protein glycosyltransferase [EC:2.4.99.18]+ko04141//Protein processing in endoplasmic reticulum+ko00510//N-Glycan biosynthesis+ko01100//Metabolic pathways;K07151//dolichyl-diphosphooligosaccharide---protein glycosyltransferase [EC:2.4.99.18]+ko04141//Protein processing in endoplasmic reticulum+ko00510//N-Glycan biosynthesis+ko01100//Metabolic pathways;K…	OLP91919.1|1.5e-138|Dolichyl-diphosphooligosaccharide--protein glycosyltransferase subunit stt3 [Symbiodinium microadriaticum]	dolichyl-diphosphooligosaccharide---protein glycosyltransferase
SymbC1.scaffold7179.1	N-glycan biosynthesis	33.01	26.51	23.04	21.4	26.03	17.69	30	29.33	28.14	32.45	32.84	30.7	20.84	19.1	13.89	36.09	34.06	39.96	-0.312584	0.318149	0.0908071	0.0552192	0.921943	0.638942	0.813792	6.19e-07	3.52e-08	-0.502435	0.0557868	0.00273219	-0.0838305	0.999989	0.550425	-0.588277	0.00012429	5.41e-06	0.619547	0.00180945	0.00017899	-0.430407	0.0597748	0.00925438	0.1624	0.742499	0.201171	K13412//calcium-dependent protein kinase [EC:2.7.11.1]+ko04626//Plant-pathogen interaction;K07151//dolichyl-diphosphooligosaccharide---protein glycosyltransferase [EC:2.4.99.18]+ko04141//Protein processing in endoplasmic reticulum+ko00510//N-Glycan biosynthesis+ko01100//Metabolic pathways;K07151//dolichyl-diphosphooligosaccharide---protein glycosyltransferase [EC:2.4.99.18]+ko04141//Protein proce…	OLP84621.1|7.4e-92|Dolichyl-diphosphooligosaccharide--protein glycosyltransferase subunit STT3B [Symbiodinium microadriaticum]	dolichyl-diphosphooligosaccharide---protein glycosyltransferase
SymbC1.scaffold5172.3	N-glycan biosynthesis	14.81	9.91	8.28	3.47	7.11	4.38	10.42	9.57	8.68	9.63	8.66	8.32	6.67	6.38	4.54	11.21	9.14	14.2	-0.967257	0.0047431	0.000110157	-0.133082	0.827322	0.385431	0.836085	0.000141368	1.54761e-05	-0.756462	0.0126368	0.00025472	0.182557	0.999989	0.321586	-0.586046	0.00335501	0.000278718	1.04077	0.000232183	1.1897e-05	-0.64074	0.0328547	0.00372365	0.367452	0.419309	0.0414036	K01230//mannosyl-oligosaccharide alpha-1,2-mannosidase [EC:3.2.1.113]+ko04141//Protein processing in endoplasmic reticulum+ko00510//N-Glycan biosynthesis+ko01100//Metabolic pathways;K01230//mannosyl-oligosaccharide alpha-1,2-mannosidase [EC:3.2.1.113]+ko04141//Protein processing in endoplasmic reticulum+ko00510//N-Glycan biosynthesis+ko01100//Metabolic pathways;K01230//mannosyl-oligosaccharide al…	OLP85647.1|1.3e-82|Endoplasmic reticulum mannosyl-oligosaccharide 1,2-alpha-mannosidase [Symbiodinium microadriaticum]	mannosyl-oligosaccharide alpha-1,2-mannosidase
SymbC1.scaffold4981.1	N-glycan biosynthesis	29.3	22.94	19.76	11.17	19.97	12.75	23.28	23.92	21.85	26.42	24.04	22.42	18.26	17.1	13.6	30.83	28.34	35.92	-0.600863	0.0330558	0.00226991	0.0441721	0.93143	0.666552	0.8393	7.06869e-10	1.97651e-11	-0.466796	0.0424683	0.00174156	0.0553648	0.999989	0.677828	-0.408642	0.00122208	8.24952e-05	0.979298	4.84001e-06	6.31048e-08	-0.569204	0.0145394	0.00104915	0.385094	0.0773924	0.00150815	K01230//mannosyl-oligosaccharide alpha-1,2-mannosidase [EC:3.2.1.113]+ko04141//Protein processing in endoplasmic reticulum+ko00510//N-Glycan biosynthesis+ko01100//Metabolic pathways;K01230//mannosyl-oligosaccharide alpha-1,2-mannosidase [EC:3.2.1.113]+ko04141//Protein processing in endoplasmic reticulum+ko00510//N-Glycan biosynthesis+ko01100//Metabolic pathways;K01230//mannosyl-oligosaccharide al…	XP_023914470.1|5.2e-87|mannosyl-oligosaccharide 1,2-alpha-mannosidase MNS1-like [Quercus suber]	mannosyl-oligosaccharide alpha-1,2-mannosidase
SymbC1.scaffold1029.2	N-glycan biosynthesis	29.57	18.69	15.49	10.93	16.52	10.02	21.43	22.99	20.57	24.68	22.71	18.36	19.21	17.26	12.53	26.8	21.84	34.03	-0.638057	0.0454631	0.00366888	-0.0233233	0.973625	0.843153	0.629905	0.000491787	6.41718e-05	-0.289882	0.501129	0.129047	-0.0260841	0.999989	0.878419	-0.321992	0.0450293	0.00695574	0.992748	1.22178e-05	2.24646e-07	-0.633494	0.00711755	0.000334124	0.329914	0.398396	0.0367129	K05546//mannosyl-oligosaccharide alpha-1,3-glucosidase [EC:3.2.1.207]+ko04141//Protein processing in endoplasmic reticulum+ko00510//N-Glycan biosynthesis+ko01100//Metabolic pathways;K05546//mannosyl-oligosaccharide alpha-1,3-glucosidase [EC:3.2.1.207]+ko04141//Protein processing in endoplasmic reticulum+ko00510//N-Glycan biosynthesis+ko01100//Metabolic pathways;K05546//mannosyl-oligosaccharide al…	OLQ11145.1|2.8e-150|Neutral alpha-glucosidase C [Symbiodinium microadriaticum]	mannosyl-oligosaccharide alpha-1,3-glucosidase
SymbC1.scaffold3313.2	N-glycan biosynthesis	23.47	14.62	11.82	8.55	11.14	7.68	17.19	15.86	13.56	17.61	15.05	14.31	11.93	9.67	8.37	22.45	18.29	27.12	-0.728194	0.0163294	0.000748201	-0.0208689	0.976333	0.862246	1.05123	5.20304e-11	1.10348e-12	-0.611853	0.0383486	0.00147936	0.088295	0.999989	0.621549	-0.539931	0.000215719	1.04624e-05	1.16263	1.02764e-08	2.75429e-11	-0.609777	0.00475989	0.000165945	0.524272	0.0301405	0.000327173	K05546//mannosyl-oligosaccharide alpha-1,3-glucosidase [EC:3.2.1.207]+ko04141//Protein processing in endoplasmic reticulum+ko00510//N-Glycan biosynthesis+ko01100//Metabolic pathways;K05546//mannosyl-oligosaccharide alpha-1,3-glucosidase [EC:3.2.1.207]+ko04141//Protein processing in endoplasmic reticulum+ko00510//N-Glycan biosynthesis+ko01100//Metabolic pathways;K05546//mannosyl-oligosaccharide al…	OLQ08714.1|0.0e+00|Neutral alpha-glucosidase AB [Symbiodinium microadriaticum]	mannosyl-oligosaccharide alpha-1,3-glucosidase
SymbC1.scaffold1028.5	N-glycan biosynthesis	2.13	1.31	0.87	0.99	1.49	0.78	1.48	1.68	1	1.89	1.63	1.41	1.2	0.88	0.93	2.25	1.4	2.64	-0.249915	0.775662	0.485763	0.169417	0.90932	0.559027	0.859812	0.03794	0.0107843	-0.321027	0.72305	0.297108	0.0305451	0.999989	0.912492	-0.296804	0.628134	0.301168	0.737482	0.102856	0.0347526	-0.371672	0.517377	0.251141	0.312074	0.83693	0.303963	K01228//mannosyl-oligosaccharide glucosidase [EC:3.2.1.106]+ko04141//Protein processing in endoplasmic reticulum+ko00510//N-Glycan biosynthesis+ko01100//Metabolic pathways;K01228//mannosyl-oligosaccharide glucosidase [EC:3.2.1.106]+ko04141//Protein processing in endoplasmic reticulum+ko00510//N-Glycan biosynthesis+ko01100//Metabolic pathways;K01228//mannosyl-oligosaccharide glucosidase [EC:3.2.1.…	OLP85105.1|5.5e-221|putative mannosyl-oligosaccharide glucosidase [Symbiodinium microadriaticum]	mannosyl-oligosaccharide glucosidase
BGI_novel_G010314	protein inside ER	26.55	16.98	15.3	14.34	16.52	19.72	28.9	27.21	21.7	13.04	9.34	9.71	12.11	13.55	9.49	8.44	8.45	4.94	-0.095119	0.894502	0.72021	-1.17868	1.41e-05	2.07e-07	-0.742664	0.061927	0.0196331	-0.559222	0.209043	0.0246383	-0.337317	0.999989	0.119071	-0.938279	0.00015605	7.19e-06	-1.24026	0.00067636	4.85e-05	0.736931	0.0430382	0.00566827	-0.467926	0.660555	0.139213	K09486//hypoxia up-regulated 1+ko04141//Protein processing in endoplasmic reticulum		hypoxia up-regulated 1
SymbC1.scaffold1027.5	protein inside ER	31.96	20.71	15.92	5.52	14.35	7.57	27.63	25.22	19.87	24.8	24.42	20.48	12.91	12.1	8.37	27.01	19.91	26.95	-1.07923	0.00362075	7.62e-05	-0.0339534	0.9676	0.810928	0.937983	4.29e-07	2.35e-08	-0.784747	0.0085925	0.00014123	-0.0760885	0.999989	0.689374	-0.894896	3.42e-07	5.79e-09	1.23603	3.37e-05	8.74e-07	-1.13448	0.00028955	9.33e-07	0.0522931	0.960515	0.725993	K09486//hypoxia up-regulated 1+ko04141//Protein processing in endoplasmic reticulum;K20473//neuroblastoma-amplified sequence;K09486//hypoxia up-regulated 1+ko04141//Protein processing in endoplasmic reticulum;K20473//neuroblastoma-amplified sequence;K09486//hypoxia up-regulated 1+ko04141//Protein processing in endoplasmic reticulum;K20473//neuroblastoma-amplified sequence;K09486//hypoxia up-regul…	OLP98220.1|8.7e-65|hypothetical protein AK812_SmicGene19340 [Symbiodinium microadriaticum]	hypoxia up-regulated 1
BGI_novel_G000444	terminally misfold	25.54	19.72	13.98	5.71	17.57	10.96	18.5	21.43	19.28	21.74	23.04	20.58	13.45	12.85	11.29	27.13	25.12	25.35	-0.639868	0.130744	0.0205911	0.106114	0.852496	0.435526	0.917234	1.22e-08	4.55e-10	-0.538048	0.0768789	0.00467209	0.00152368	0.999989	0.993157	-0.547398	0.00109531	7.22e-05	1.01678	0.00080972	6.16e-05	-0.731344	0.0243048	0.0023589	0.250144	0.517559	0.069843	K09580//protein disulfide-isomerase A1 [EC:5.3.4.1]+ko04141//Protein processing in endoplasmic reticulum	NA	protein disulfide-isomerase A1
SymbC1.scaffold105.4	terminally misfold	8.7	4.14	3.66	5.45	7.84	5.02	6.37	6.27	5.6	10.47	9.73	7.79	6.55	5.38	3.71	8.46	6.73	14.32	0.210522	0.784997	0.500527	0.525923	0.148348	0.0174263	0.743389	0.0340425	0.00947225	-0.0051472	0.997362	0.985597	-0.110509	0.999989	0.666541	-0.122179	0.841905	0.602212	0.517587	0.184756	0.0756448	-0.415643	0.281238	0.0947386	0.0724547	0.968374	0.781339	K09580//protein disulfide-isomerase A1 [EC:5.3.4.1]+ko04141//Protein processing in endoplasmic reticulum	OLQ10183.1|1.1e-16|hypothetical protein AK812_SmicGene6126 [Symbiodinium microadriaticum]	protein disulfide-isomerase A1
SymbC1.scaffold1679.4	terminally misfold	25.51	20.02	18.52	10.3	14.58	12.88	18.11	21.44	20.56	19.26	16.16	16.94	15.25	17.61	14.15	20.72	21.22	25	-0.656838	0.0168382	0.00078682	-0.25758	0.418019	0.0861037	0.408812	0.0311498	0.00850045	-0.346313	0.269656	0.03884	0.041322	0.999989	0.794688	-0.296558	0.16048	0.0369829	0.733636	0.00075612	5.65e-05	-0.335056	0.24016	0.0747582	0.36868	0.289608	0.0187699	K09580//protein disulfide-isomerase A1 [EC:5.3.4.1]+ko04141//Protein processing in endoplasmic reticulum;K01829//protein disulfide-isomerase [EC:5.3.4.1];K09580//protein disulfide-isomerase A1 [EC:5.3.4.1]+ko04141//Protein processing in endoplasmic reticulum;K01829//protein disulfide-isomerase [EC:5.3.4.1]	OLQ12866.1|9.5e-149|putative protein disulfide-isomerase C1F5.02 [Symbiodinium microadriaticum]	protein disulfide-isomerase A1
SymbC1.scaffold1056.4	terminally misfold	28.09	26.37	26.85	15.12	20.22	18.44	26.06	21.97	25.75	25.76	27.9	28.87	18.09	18.16	17.52	32.81	30.44	31.77	-0.504038	0.0278181	0.00171525	0.141932	0.682495	0.231892	0.693059	1.43e-07	6.92e-09	-0.498678	0.00748114	0.0001108	0.143406	0.999989	0.247357	-0.342444	0.015632	0.00185133	0.70644	8.04e-05	2.83e-06	-0.473529	0.0266509	0.00270064	0.205441	0.571869	0.0905398	K09580//protein disulfide-isomerase A1 [EC:5.3.4.1]+ko04141//Protein processing in endoplasmic reticulum;K09580//protein disulfide-isomerase A1 [EC:5.3.4.1]+ko04141//Protein processing in endoplasmic reticulum	CAE7944847.1|0e-00|PDIL1-4 [Symbiodinium sp. KB8]	protein disulfide-isomerase A1
SymbC1.scaffold2701.3	terminally misfold	32.72	33.11	31.22	22.74	32.65	29.26	29.34	30.91	32.18	34.76	33.13	34.96	24.49	23.96	22.88	35.79	39.11	41.85	-0.0954378	0.820792	0.556053	0.172876	0.535231	0.137943	0.617385	7.88e-06	5.97e-07	-0.367864	0.092846	0.00641848	0.0776353	0.999989	0.54356	-0.278054	0.0741622	0.013123	0.348591	0.0698878	0.0207685	-0.162262	0.5598	0.287304	0.164371	0.71293	0.17494	K09584//protein disulfide-isomerase A6 [EC:5.3.4.1]+ko04141//Protein processing in endoplasmic reticulum;K09584//protein disulfide-isomerase A6 [EC:5.3.4.1]+ko04141//Protein processing in endoplasmic reticulum	CAE7728082.1|1e-131|erp38 [Symbiodinium sp. CCMP2592]	protein disulfide-isomerase A6
SymbC1.scaffold1652.2	ER to golgi	211.55	253.61	245.25	223.96	208.54	230.54	219.03	220.21	213.69	184.97	189.79	204.07	255.1	268.53	250.62	184.04	185.16	158.5	-0.0073173	0.988429	0.962837	-0.203599	0.168719	0.0208116	-0.662793	9.9e-09	3.6e-10	0.174619	0.556417	0.160892	0.131135	0.999989	0.25111	0.329718	8.92e-05	3.71e-06	-0.45586	0.00796574	0.00122851	0.352747	0.0639893	0.0103478	-0.120592	0.82418	0.290166	K07953//GTP-binding protein SAR1 [EC:3.6.5.-]+ko04141//Protein processing in endoplasmic reticulum;K07953//GTP-binding protein SAR1 [EC:3.6.5.-]+ko04141//Protein processing in endoplasmic reticulum	OLP91860.1|2.6e-62|GTP-binding protein SAR1A [Symbiodinium microadriaticum]	GTP-binding protein SAR1
SymbC1.scaffold7421.2	ER to golgi	53.09	73.43	69.88	81.88	60.53	70.12	62.33	62.63	67.62	42.71	54.19	59.97	77.58	84.15	75.76	55.69	53.82	41.7	0.214417	0.589717	0.271203	-0.347824	0.0618095	0.00500183	-0.736444	2.66e-07	1.37e-08	0.306755	0.286709	0.0435328	0.0222872	0.999989	0.877621	0.357724	0.00098061	6.31e-05	-0.614704	0.00401338	0.00050523	0.606649	0.00958656	0.00053007	-0.0170173	0.992249	0.912891	K08517//vesicle transport protein SEC22+ko04145//Phagosome+ko04130//SNARE interactions in vesicular transport;K08517//vesicle transport protein SEC22+ko04145//Phagosome+ko04130//SNARE interactions in vesicular transport;K08517//vesicle transport protein SEC22+ko04145//Phagosome+ko04130//SNARE interactions in vesicular transport	KAF0700953.1|1.7e-48|hypothetical protein As57867_008491 [Aphanomyces stellatus]	vesicle transport protein SEC22
SymbC1.scaffold282.7	ER to golgi	11.91	13.93	14.36	22.83	18.51	16.84	13.27	14.2	16.28	17.97	24.12	23.46	14.91	15.31	18.19	17.95	20.28	18.47	0.586092	0.0363682	0.00263001	0.530924	0.00556989	0.00022361	0.117314	0.604069	0.418498	0.301279	0.367705	0.0700401	-0.101639	0.999989	0.510194	0.21915	0.314012	0.0967838	-0.156686	0.562368	0.369216	-0.0159333	0.975804	0.930633	-0.192892	0.746875	0.204122	K14004//protein transport protein SEC13+ko04141//Protein processing in endoplasmic reticulum+ko03013//RNA transport	OLP80733.1|9.1e-47|hypothetical protein AK812_SmicGene38807 [Symbiodinium microadriaticum]	protein transport protein SEC13
BGI_novel_G009233	SNARE interactions in vesicular transport	57.11	68.26	74.53	69	55.44	75.87	60.47	61.32	60.24	43.42	45.17	49.87	67.27	60.98	69.61	44.98	45.4	38.74	0.0947556	0.848308	0.629507	-0.415941	0.010998	0.00053073	-0.724947	1.36e-06	8.43e-08	0.0411591	0.949066	0.789248	0.140659	0.999989	0.319826	0.204546	0.19381	0.0481186	-0.753481	0.00045791	2.91e-05	0.672169	0.0042482	0.00013401	-0.08998	0.929034	0.536434	K08486//syntaxin 1B/2/3+ko04130//SNARE interactions in vesicular transport		syntaxin 1B/2/3
BGI_novel_G000229	SNARE interactions in vesicular transport	9.34	12.57	7.75	11.6	11.65	12.18	6.93	12.52	8.64	8.32	15.02	10.43	11.87	14.91	11.56	11.1	5.75	5.32	0.322844	0.467502	0.176122	0.209303	0.823814	0.381703	-0.863185	0.00473704	0.00088858	0.38185	0.391642	0.0792356	0.0700401	0.999989	0.762025	0.478224	0.0979526	0.0189564	-0.760723	0.0261804	0.00568735	0.207013	0.654662	0.381847	-0.540339	0.487449	0.0588423	K08488//syntaxin 7+ko04145//Phagosome+ko04130//SNARE interactions in vesicular transport		syntaxin 7
SymbC1.scaffold2063.5	SNARE interactions in vesicular transport	69.44	83.65	90.85	121.68	84.18	104.03	77.75	81.64	89.15	62.54	66.07	78.13	92.35	88.05	102.63	71.56	72.29	54.1	0.420616	0.179388	0.0347397	-0.289524	0.132665	0.0147436	-0.624056	8.41e-05	8.64e-06	0.258729	0.413402	0.08772	-0.011425	0.999989	0.934569	0.271149	0.0439679	0.00673229	-0.76425	0.00075612	5.66e-05	0.721118	0.00260051	6.03e-05	-0.0518669	0.961495	0.734728	K08489//syntaxin 16+ko04130//SNARE interactions in vesicular transport	OLP86245.1|5.3e-127|Syntaxin-42 [Symbiodinium microadriaticum]	syntaxin 16
SymbC1.scaffold2470.5	SNARE interactions in vesicular transport	69.47	82.67	83.98	85.43	64.82	69.67	68.84	71.39	73.82	45.35	53.83	60.49	91.28	87.45	103.15	39.54	44.83	28	-0.0048626	0.992906	0.979156	-0.440449	0.00975871	0.00045301	-1.41381	3.01e-16	2.3e-18	0.300691	0.269611	0.038779	0.147306	0.999989	0.256703	0.476264	5.47e-05	2.07e-06	-1.06735	7.7e-06	1.22e-07	0.601182	0.0120009	0.00077103	-0.475504	0.205577	0.00933215	K08498//syntaxin 6+ko04130//SNARE interactions in vesicular transport;K08498//syntaxin 6+ko04130//SNARE interactions in vesicular transport	OLP83576.1|3.9e-51|Syntaxin-6 [Symbiodinium microadriaticum]	syntaxin 6
SymbC1.scaffold5345.1	SNARE interactions in vesicular transport	20.97	22.28	29.03	53.89	35.15	39.05	25.18	25.83	31.68	25.14	31.03	33.36	35.68	29.52	39.84	23.81	28.97	17.93	0.820147	0.0124006	0.00048438	0.11642	0.896378	0.521874	-0.664433	0.00576842	0.00111618	0.523257	0.103697	0.00766427	-0.104092	0.999989	0.585654	0.443915	0.0432475	0.00659182	-0.935534	0.00092311	7.36e-05	0.625276	0.0338935	0.00392709	-0.312146	0.667075	0.143838	K08498//syntaxin 6+ko04130//SNARE interactions in vesicular transport;K08498//syntaxin 6+ko04130//SNARE interactions in vesicular transport;K08498//syntaxin 6+ko04130//SNARE interactions in vesicular transport	OLP95237.1|2.3e-61|Syntaxin-6 [Symbiodinium microadriaticum]	syntaxin 6
SymbC1.scaffold206.10	SNARE interactions in vesicular transport	111.45	126.68	137.85	150.99	115.29	134.7	124.93	120.53	130.98	87.95	93.61	92.88	160.55	150.51	177.93	78.28	96.76	67.62	0.182491	0.63412	0.313307	-0.480276	3.23e-05	5.29e-07	-1.11039	2.68e-13	3.54e-15	0.419466	0.0573309	0.00290347	0.0120122	0.999989	0.92296	0.459551	1.24e-05	3.69e-07	-0.838841	0.00010185	3.97e-06	0.692516	0.00118062	1.4e-05	-0.162139	0.80925	0.267364	K08503//syntaxin of plants SYP5+ko04130//SNARE interactions in vesicular transport;K08503//syntaxin of plants SYP5+ko04130//SNARE interactions in vesicular transport	OLP84886.1|2.1e-29|hypothetical protein AK812_SmicGene34187 [Symbiodinium microadriaticum]	syntaxin of plants SYP5/STX8
SymbC1.scaffold814.2	SNARE interactions in vesicular transport	27.24	32.98	32.01	38.17	31.7	36.7	28.88	29.44	32.04	26.57	30.53	30.21	34.94	34.82	37.03	23.68	28.97	22.71	0.259234	0.414623	0.143176	-0.0931537	0.848018	0.415681	-0.607156	6e-05	5.92e-06	0.252042	0.374192	0.0725773	0.0353663	0.999989	0.78925	0.310592	0.012229	0.001349	-0.591308	0.00402312	0.00050689	0.414378	0.0624786	0.00992818	-0.192193	0.724738	0.184119	K08515//vesicle-associated membrane protein 7+ko04130//SNARE interactions in vesicular transport;K08515//vesicle-associated membrane protein 7+ko04130//SNARE interactions in vesicular transport;K08515//vesicle-associated membrane protein 7+ko04130//SNARE interactions in vesicular transport	OLP77881.1|1.4e-48|Pentatricopeptide repeat-containing protein [Symbiodinium microadriaticum]	vesicle-associated membrane protein 7
BGI_novel_G004105	proteasome	103.39	136.51	140.8	190.63	141.68	148.53	120.93	124.06	129.46	115.38	115.01	137.15	145.48	149.38	168.26	104.64	119.94	102.02	0.407211	0.178098	0.0343938	-0.0564054	0.90932	0.564877	-0.612366	1.63563e-06	1.03063e-07	0.319735	0.256169	0.0353983	0.0382337	0.999989	0.777372	0.388432	0.000124433	5.42042e-06	-0.677365	0.000573345	3.93988e-05	0.532888	0.0155226	0.00116254	-0.157698	0.736538	0.194584	K02726//20S proteasome subunit alpha 2 [EC:3.4.25.1]+ko03050//Proteasome	OLQ04406.1|7e-162|Proteasome subunit alpha type-2 [Symbiodinium microadriaticum]	20S proteasome subunit alpha 2
SymbC1.scaffold938.7	proteasome	163.26	206.81	230.74	288.59	205.3	231.29	212.69	187.72	202.01	163.82	174.19	194.3	250.96	256.92	292.6	157.7	172.68	134.01	0.349717	0.290017	0.0776612	-0.204276	0.247651	0.0364741	-0.894029	4.07235e-11	8.42085e-13	0.446776	0.0697595	0.00400347	0.0135485	0.999989	0.922367	0.495331	9.72929e-07	1.92767e-08	-0.764252	0.000259721	1.37481e-05	0.594128	0.00791393	0.000390749	-0.183647	0.688548	0.157453	K02735//20S proteasome subunit beta 3 [EC:3.4.25.1]+ko03050//Proteasome;K02735//20S proteasome subunit beta 3 [EC:3.4.25.1]+ko03050//Proteasome	OLP90539.1|5.6e-53|Proteasome subunit beta type-3 [Symbiodinium microadriaticum]	20S proteasome subunit beta 3
SymbC1.scaffold5604.2	proteasome	18.71	8.19	8.6	10.71	10.62	9.71	15.25	15.29	13.98	23.64	19.84	12.03	11.72	10.28	8.53	16.41	12.61	25.44	-0.135498	0.84745	0.609568	0.257704	0.546741	0.144556	0.671953	0.00821205	0.00170149	-0.10487	0.907804	0.664168	-0.295375	0.999989	0.182205	-0.444228	0.0174217	0.00211287	0.707978	0.0132673	0.00233432	-0.707426	0.0120892	0.000780306	-0.0348743	0.987201	0.883499	K03065//26S proteasome regulatory subunit T5+ko03050//Proteasome;K03065//26S proteasome regulatory subunit T5+ko03050//Proteasome;K03065//26S proteasome regulatory subunit T5+ko03050//Proteasome	OLQ04911.1|1.1e-167|26S protease regulatory subunit 6A [Symbiodinium microadriaticum]	26S proteasome regulatory subunit T5
SymbC1.scaffold822.8	proteasome	86.75	98.11	108.7	109.75	99.56	111.62	101.01	103	97.51	82.25	83.72	88.34	110.7	111.78	130.67	75.93	87.06	73.37	0.208667	0.509361	0.205855	-0.27559	0.0364588	0.00247897	-0.667798	1.33471e-06	8.24624e-08	0.303232	0.25563	0.0352067	-0.024763	0.999989	0.840138	0.302414	0.0105123	0.00112149	-0.547872	0.00210619	0.000217099	0.48328	0.0102845	0.000598097	-0.0810156	0.915603	0.499095	K03064//26S proteasome regulatory subunit T4+ko03050//Proteasome;K03064//26S proteasome regulatory subunit T4+ko03050//Proteasome;K03064//26S proteasome regulatory subunit T4+ko03050//Proteasome	XP_002908853.1|4.1e-172|26S protease regulatory subunit S10B [Phytophthora infestans T30-4]	26S proteasome regulatory subunit T4
SymbC1.scaffold6448.2	proteasome	92.02	101.81	103.51	104.94	87.51	95.29	97.38	99.4	101.4	72.07	75.8	84.02	106.91	106.29	122.65	80.68	88.4	71.23	0.0271228	0.953213	0.86171	-0.397112	0.000412312	9.84476e-06	-0.58778	4.17742e-06	2.94815e-07	0.215035	0.404176	0.0838226	0.00810389	0.999989	0.938371	0.243769	0.0174666	0.00212075	-0.375749	0.0437618	0.0112135	0.45244	0.0199477	0.00172651	0.0608808	0.931395	0.610723	K03036//26S proteasome regulatory subunit N6+ko03050//Proteasome;K03036//26S proteasome regulatory subunit N6+ko03050//Proteasome;K03036//26S proteasome regulatory subunit N6+ko03050//Proteasome;K03036//26S proteasome regulatory subunit N6+ko03050//Proteasome;K03036//26S proteasome regulatory subunit N6+ko03050//Proteasome;K03036//26S proteasome regulatory subunit N6+ko03050//Proteasome;K03036//2…	XP_021626532.1|1.9e-103|26S proteasome non-ATPase regulatory subunit 11 homolog [Manihot esculenta]	26S proteasome regulatory subunit N6
SymbC1.scaffold2552.1	proteasome	1.11	0.96	1.11	1.03	1.37	1.1	1.28	1.15	1.2	1.08	1.17	1.34	1.32	1.11	1.29	0.79	0.82	0.93	0.203648	0.695422	0.377448	-0.0424354	0.971496	0.83058	-0.637479	0.0174032	0.00417879	0.253903	0.638297	0.218916	-0.15935	0.999989	0.418775	0.105953	0.833539	0.559862	-0.556437	0.0647887	0.018849	0.100551	0.833885	0.652303	-0.462193	0.418565	0.0411518	K06699//proteasome activator subunit 4+ko03050//Proteasome;K06699//proteasome activator subunit 4+ko03050//Proteasome	OLQ14177.1|0.0e+00|Proteasome activator complex subunit 4B [Symbiodinium microadriaticum]	proteasome activator subunit 4
SymbC1.scaffold3601.3	proteasome	13.57	13.03	12.64	19.39	19.77	16.9	12.73	15.82	15.95	24.4	17.21	13.97	21.68	18.41	18.09	10.3	7.82	14.37	0.576431	0.0492824	0.00420555	0.261579	0.610415	0.180728	-0.932062	9.47508e-05	9.87566e-06	0.585492	0.0287728	0.000938273	-0.155194	0.999989	0.399261	0.443884	0.0368544	0.00541272	-0.884462	0.00145806	0.00013527	0.167949	0.69408	0.426804	-0.71016	0.123266	0.00347638	K06691//26S proteasome regulatory subunit N13+ko03050//Proteasome;K06691//26S proteasome regulatory subunit N13+ko03050//Proteasome;K06691//26S proteasome regulatory subunit N13+ko03050//Proteasome	CAE7591640.1|6e-83|adrm1-b [Symbiodinium pilosum]	26S proteasome regulatory subunit N13
SymbC1.scaffold1101.9	ubiquitin	11.03	5.56	3.59	2.3	4.71	3.79	7.46	5.83	5.39	9.66	5.6	5.68	4.6	4.54	3.04	8.3	6.64	12.28	-0.692692	0.147034	0.0250571	0.118809	0.90932	0.564111	1.00273	0.0001093	1.16e-05	-0.528893	0.303278	0.048348	0.082513	0.999989	0.735144	-0.488138	0.0647313	0.0109954	1.14288	0.00025521	1.34e-05	-0.726683	0.0360892	0.00430163	0.357159	0.654055	0.135265	K03178//ubiquitin-activating enzyme E1 [EC:6.2.1.45]+ko04120//Ubiquitin mediated proteolysis;K03178//ubiquitin-activating enzyme E1 [EC:6.2.1.45]+ko04120//Ubiquitin mediated proteolysis	OLP99915.1|8.7e-287|Ubiquitin-activating enzyme E1 2 [Symbiodinium microadriaticum]	ubiquitin-activating enzyme E1
SymbC1.scaffold6244.4	ubiquitin	10.88	6.65	7.97	5.29	6.82	5.56	8.79	7.17	8.4	10.38	8.63	7.29	4.51	5.13	5.03	11.83	9.55	14.59	-0.401619	0.403294	0.136406	0.0650613	0.957629	0.768937	1.10472	9.1e-05	9.43e-06	-0.607208	0.154091	0.0147273	0.0626388	0.999989	0.77844	-0.550955	0.0781321	0.0140827	0.853508	0.00557572	0.00077725	-0.377086	0.360446	0.13847	0.430205	0.505737	0.0652812	K03178//ubiquitin-activating enzyme E1 [EC:6.2.1.45]+ko04120//Ubiquitin mediated proteolysis;K03178//ubiquitin-activating enzyme E1 [EC:6.2.1.45]+ko04120//Ubiquitin mediated proteolysis;K03178//ubiquitin-activating enzyme E1 [EC:6.2.1.45]+ko04120//Ubiquitin mediated proteolysis	OLQ10163.1|1.5e-61|Ubiquitin-activating enzyme E1 1 [Symbiodinium microadriaticum]	ubiquitin-activating enzyme E1
SymbC1.scaffold2422.2	ubiquitin	16.66	14.2	11.91	7.31	12.22	7.51	13.19	14.71	13	14.32	14.33	12.83	11.9	9.15	7.04	16.93	16.94	19.07	-0.546652	0.0835846	0.0100767	-0.0122101	0.990582	0.93147	0.788372	5.43e-05	5.27e-06	-0.504882	0.100463	0.00733258	0.0650478	0.999989	0.676388	-0.438699	0.0369036	0.00542406	0.826205	0.00043447	2.71e-05	-0.446936	0.108475	0.0230529	0.351037	0.264485	0.0159094	K10685//ubiquitin-like 1-activating enzyme E1 B [EC:6.2.1.45]+ko04120//Ubiquitin mediated proteolysis;K10685//ubiquitin-like 1-activating enzyme E1 B [EC:6.2.1.45]+ko04120//Ubiquitin mediated proteolysis	OLQ04434.1|5.1e-185|SUMO-activating enzyme subunit 2 [Symbiodinium microadriaticum]	ubiquitin-like 1-activating enzyme E1 B
BGI_novel_G007976	ubiquitin	47.39	50.05	57.75	70.15	53.39	59.6	48.87	48.37	45.74	36.05	46.29	42.02	57.84	54.87	71.26	35.08	41.67	26.9	0.325449	0.349233	0.106033	-0.225017	0.541474	0.141324	-0.92817	1.27e-05	1.01e-06	0.292317	0.428247	0.0940307	0.120616	0.999989	0.437473	0.439975	0.0139426	0.00159794	-0.930677	0.00026063	1.38e-05	0.696162	0.00675046	0.00030573	-0.240757	0.773262	0.228832	K04649//ubiquitin-conjugating enzyme (huntingtin interacting protein 2) [EC:2.3.2.23]+ko04120//Ubiquitin mediated proteolysis		ubiquitin-conjugating enzyme (huntingtin interacting protein 2)
BGI_novel_G006113	ubiquitin	96.34	124.33	122.88	142.59	103.93	142.4	102.57	113.57	118.05	86.37	94.24	116.02	128.9	138.26	129.95	106.92	95.58	52.34	0.278561	0.476877	0.182343	-0.200967	0.588098	0.166628	-0.751592	0.00111975	0.00016586	0.265605	0.427886	0.0937993	0.0468297	0.999989	0.76158	0.338418	0.0231496	0.00303494	-0.734867	0.0131345	0.00230362	0.550473	0.038402	0.00472747	-0.199081	0.873547	0.367773	K04649//ubiquitin-conjugating enzyme (huntingtin interacting protein 2) [EC:2.3.2.23]+ko04120//Ubiquitin mediated proteolysis		ubiquitin-conjugating enzyme (huntingtin interacting protein 2)
SymbC1.scaffold3785.3	ubiquitin	65.87	70.42	83.86	86.38	69.79	80.89	68.75	69.91	75.4	56.65	60.92	70.13	86.12	77.28	87.73	56.45	63.29	53.52	0.187391	0.614262	0.292676	-0.214939	0.297852	0.0490367	-0.641692	6.61e-07	3.8e-08	0.233304	0.438584	0.0986945	0.0529397	0.999989	0.684765	0.311099	0.00404622	0.00034732	-0.570827	0.00267733	0.00029645	0.479762	0.0270741	0.00276458	-0.103871	0.898233	0.429013	K04649//ubiquitin-conjugating enzyme (huntingtin interacting protein 2) [EC:2.3.2.23]+ko04120//Ubiquitin mediated proteolysis;K06689//ubiquitin-conjugating enzyme E2 D [EC:2.3.2.23]+ko04141//Protein processing in endoplasmic reticulum+ko04120//Ubiquitin mediated proteolysis;K04649//ubiquitin-conjugating enzyme (huntingtin interacting protein 2) [EC:2.3.2.23]+ko04120//Ubiquitin mediated proteolysi…	OLQ00575.1|1.9e-32|Ubiquitin-conjugating enzyme E2 11 [Symbiodinium microadriaticum]	ubiquitin-conjugating enzyme (huntingtin interacting protein 2)
BGI_novel_G009145	ubiquitin	30.44	28.17	25.04	39.03	25.49	33.3	27.25	28.4	21.35	23.11	27.57	32.99	29.42	35.88	42.1	21.65	23.21	19.43	0.315452	0.371145	0.118096	0.0869638	0.90932	0.575398	-0.84238	3.74e-06	2.6e-07	0.404185	0.151038	0.0142455	0.118641	0.999989	0.420144	0.544634	0.00220584	0.00016755	-0.720569	0.00275904	0.00030847	0.371555	0.220133	0.0654832	-0.358735	0.378424	0.0329418	K06689//ubiquitin-conjugating enzyme E2 D [EC:2.3.2.23]+ko04141//Protein processing in endoplasmic reticulum+ko04120//Ubiquitin mediated proteolysis		ubiquitin-conjugating enzyme E2 D
BGI_novel_G009148	ubiquitin	620.26	757.05	886.63	1319.11	895.79	1113.32	765.48	682.28	794.73	787.82	805.46	817.73	973.74	1022.01	1160.66	675.13	769.93	629.83	0.622858	0.0298244	0.0019198	0.0701586	0.82827	0.386701	-0.722704	1.58e-08	6.12e-10	0.511796	0.0286588	0.00093085	0.0287384	0.999989	0.83478	0.579147	3.1e-09	2.68e-11	-0.809815	8.94e-05	3.28e-06	0.621062	0.00462086	0.00015805	-0.204701	0.487449	0.0589068	K06689//ubiquitin-conjugating enzyme E2 D [EC:2.3.2.23]+ko04141//Protein processing in endoplasmic reticulum+ko04120//Ubiquitin mediated proteolysis		ubiquitin-conjugating enzyme E2 D
SymbC1.scaffold1311.3	ubiquitin	23.38	21.15	25.29	13.53	19.06	17.5	20.42	19.17	19.9	16.79	18.56	19.67	20.38	21.9	22.62	17.15	16.43	8.78	-0.375356	0.234667	0.0545438	-0.137555	0.821937	0.379591	-0.702011	0.00689544	0.00138159	-0.0408091	0.953702	0.80542	0.224123	0.999989	0.152702	0.204729	0.407433	0.14353	-0.342716	0.330666	0.168411	0.016211	0.976824	0.9327	-0.34069	0.660555	0.139258	K06689//ubiquitin-conjugating enzyme E2 D [EC:2.3.2.23]+ko04141//Protein processing in endoplasmic reticulum+ko04120//Ubiquitin mediated proteolysis;K06689//ubiquitin-conjugating enzyme E2 D [EC:2.3.2.23]+ko04141//Protein processing in endoplasmic reticulum+ko04120//Ubiquitin mediated proteolysis	OVA12790.1|9.0e-10|Ubiquitin-conjugating enzyme [Macleaya cordata]	ubiquitin-conjugating enzyme E2 D
SymbC1.scaffold92.19	ubiquitin	23.96	37.58	40.55	62.95	50.7	49.25	35.32	32.53	40.3	32.52	37.09	46.67	47.35	45.34	53.25	38.86	44.82	39.97	0.710972	0.0301265	0.00195187	0.0694379	0.933352	0.672146	-0.356489	0.0599747	0.0188803	0.518144	0.120714	0.00976566	-0.0570477	0.999989	0.76829	0.503183	0.00244315	0.00018994	-0.525338	0.0195552	0.00387414	0.620326	0.0172842	0.00137399	0.092214	0.931395	0.598199	K06689//ubiquitin-conjugating enzyme E2 D [EC:2.3.2.23]+ko04141//Protein processing in endoplasmic reticulum+ko04120//Ubiquitin mediated proteolysis;K20217//ubiquitin-conjugating enzyme E2 E [EC:2.3.2.23]+ko04120//Ubiquitin mediated proteolysis;K06689//ubiquitin-conjugating enzyme E2 D [EC:2.3.2.23]+ko04141//Protein processing in endoplasmic reticulum+ko04120//Ubiquitin mediated proteolysis;K2021…	KAA8493994.1|2.0e-21|Ubiquitin-conjugating enzyme E2 4 [Porphyridium purpureum]	ubiquitin-conjugating enzyme E2 D
BGI_novel_G001588	ubiquitin	9.18	13.2	14.85	18.04	15.6	18.46	8.41	10.25	11.32	11.16	14.77	14.43	15.3	13.95	18.55	10.72	9.66	10.11	0.520542	0.232271	0.053633	0.346514	0.571803	0.157038	-0.739388	0.0147243	0.0034137	0.357156	0.535749	0.14885	0.255427	0.999989	0.295417	0.671338	0.0199073	0.00249654	-0.867708	0.005113	0.0006939	0.491197	0.171243	0.0450971	-0.363805	0.689832	0.15808	K10573//ubiquitin-conjugating enzyme E2 A [EC:2.3.2.23]+ko04120//Ubiquitin mediated proteolysis		ubiquitin-conjugating enzyme E2 A
SymbC1.scaffold5841.4	ubiquitin	326.92	407.43	456.06	677.79	534.88	554.6	397.24	395.38	424.13	400.9	441.9	466.87	505.16	503.32	594.96	381.59	411.69	342.42	0.634001	0.0143379	0.00060493	0.0734759	0.842265	0.407163	-0.612009	2.02e-06	1.31e-07	0.462541	0.0529506	0.00250743	-0.0142342	0.999989	0.915056	0.482558	9.12e-07	1.79e-08	-0.762288	3.37e-05	8.73e-07	0.582565	0.00421878	0.00013258	-0.193809	0.57133	0.0900863	K10575//ubiquitin-conjugating enzyme E2 G1 [EC:2.3.2.23]+ko04141//Protein processing in endoplasmic reticulum+ko04120//Ubiquitin mediated proteolysis;K10575//ubiquitin-conjugating enzyme E2 G1 [EC:2.3.2.23]+ko04141//Protein processing in endoplasmic reticulum+ko04120//Ubiquitin mediated proteolysis	OLQ09499.1|3.5e-88|Ubiquitin-conjugating enzyme E2 G1 [Symbiodinium microadriaticum]	ubiquitin-conjugating enzyme E2 G1
SymbC1.scaffold3806.4	ubiquitin	27.23	40.05	41.99	51.31	48.38	45.36	41.79	39.46	35.48	28.51	34.24	30.82	44.05	47.58	55.6	34.3	39.41	36.43	0.319326	0.252705	0.0616012	-0.101459	0.812824	0.365987	-0.59936	7e-06	5.23e-07	0.449067	0.0489528	0.00221275	-0.0041501	0.999989	0.975197	0.474186	2.05e-05	6.59e-07	-0.441959	0.0134185	0.00236878	0.44355	0.0321556	0.00360583	-0.0116381	0.993667	0.928488	K10582//ubiquitin-conjugating enzyme E2 Q [EC:2.3.2.23]+ko04120//Ubiquitin mediated proteolysis;K00774//poly [ADP-ribose] polymerase 16 [EC:2.4.2.30]	OLQ04727.1|6.5e-18|hypothetical protein AK812_SmicGene12165 [Symbiodinium microadriaticum]	ubiquitin-conjugating enzyme E2 Q
SymbC1.scaffold3678.5	ubiquitin	29.02	24.91	19.44	9.72	18.12	12.84	23.72	24.38	22.06	25.67	23.22	19.58	17.4	18.88	14.09	25.03	23.02	26.67	-0.73327	0.00734489	0.00020954	-0.067019	0.90932	0.546947	0.453814	0.0015767	0.00024556	-0.456925	0.0537074	0.00255228	0.0654339	0.999989	0.62606	-0.388558	0.00285951	0.00022976	0.745516	0.00049289	3.22e-05	-0.582389	0.0153043	0.00113539	0.132386	0.829162	0.29545	K10586//baculoviral IAP repeat-containing protein 6 (apollon) [EC:2.3.2.23]+ko04120//Ubiquitin mediated proteolysis;K10586//baculoviral IAP repeat-containing protein 6 (apollon) [EC:2.3.2.23]+ko04120//Ubiquitin mediated proteolysis;K10586//baculoviral IAP repeat-containing protein 6 (apollon) [EC:2.3.2.23]+ko04120//Ubiquitin mediated proteolysis;K10586//baculoviral IAP repeat-containing protein 6…	OLP78582.1|1.4e-133|putative ubiquitin-conjugating enzyme E2 [Symbiodinium microadriaticum]	baculoviral IAP repeat-containing protein 6 (apollon)
SymbC1.scaffold10883.1	ubiquitin	13.64	15.43	17.8	25.61	17.86	20.22	15.12	12.23	15.57	10.6	11.48	13.58	20.47	20.67	20.51	11.99	14.49	10.52	0.501395	0.155	0.0274096	-0.278193	0.537508	0.139235	-0.828333	8.05e-05	8.22e-06	0.417891	0.186843	0.0205683	0.125919	0.999989	0.499761	0.577235	0.00195345	0.00014462	-0.88136	0.00115108	9.81e-05	0.935898	0.00125003	1.58e-05	0.0600065	0.967954	0.77955	K10688//ubiquitin-conjugating enzyme E2 W [EC:2.3.2.25]+ko04120//Ubiquitin mediated proteolysis;K10688//ubiquitin-conjugating enzyme E2 W [EC:2.3.2.25]+ko04120//Ubiquitin mediated proteolysis	OLP99602.1|1.0e-35|putative ubiquitin-conjugating enzyme E2 W [Symbiodinium microadriaticum]	ubiquitin-conjugating enzyme E2 W
SymbC1.scaffold90.9	ubiquitin	19.82	16.21	10.94	10.21	14.26	8.52	13.42	14.97	11.63	20.45	19.13	17.31	12.36	12.51	8.33	20.5	17.24	26.75	-0.347645	0.404209	0.13698	0.406395	0.127417	0.0138249	0.820035	0.00027934	3.35e-05	-0.372116	0.399623	0.0820878	0.162835	0.999989	0.399347	-0.202571	0.573937	0.255521	0.787672	0.00222243	0.00023265	-0.557818	0.0419988	0.00542619	0.197293	0.811114	0.272805	K20217//ubiquitin-conjugating enzyme E2 E [EC:2.3.2.23]+ko04120//Ubiquitin mediated proteolysis;K06689//ubiquitin-conjugating enzyme E2 D [EC:2.3.2.23]+ko04141//Protein processing in endoplasmic reticulum+ko04120//Ubiquitin mediated proteolysis;K06689//ubiquitin-conjugating enzyme E2 D [EC:2.3.2.23]+ko04141//Protein processing in endoplasmic reticulum+ko04120//Ubiquitin mediated proteolysis;K0667…	OLQ03759.1|1.1e-53|putative bifunctional E2/E3 enzyme R795 [Symbiodinium microadriaticum]	ubiquitin-conjugating enzyme E2 E
BGI_novel_G009507	ubiquitin	9.82	5.35	5	2.6	4.37	2.85	7.46	7.05	7.31	7.13	6.58	4.32	6.08	4.08	3.15	10.94	8.59	10.77	-0.826651	0.0550024	0.00504056	-0.280841	0.624477	0.190142	1.0279	0.0001439	1.58e-05	-0.437118	0.434876	0.0968595	-0.0930525	0.999989	0.678217	-0.561585	0.053453	0.00860827	1.42169	1.95e-06	1.81e-08	-0.640957	0.0968409	0.0193251	0.706137	0.0824527	0.00172787	K03349//anaphase-promoting complex subunit 2+ko04120//Ubiquitin mediated proteolysis		anaphase-promoting complex subunit 2
BGI_novel_G002931	ubiquitin	10.2	6.11	5.36	5.08	5.76	5.23	9.41	7.63	5.77	8.83	8.39	5.88	5.97	5.65	4.22	9.22	8.19	12.47	-0.305943	0.516303	0.21098	-0.0130895	0.995485	0.947315	0.77566	0.00096716	0.00014024	-0.3368	0.51618	0.13731	-0.0600734	0.999989	0.782527	-0.405498	0.147741	0.0329455	0.737641	0.00421355	0.00053808	-0.342152	0.313644	0.111627	0.356941	0.559772	0.0848956	K03350//anaphase-promoting complex subunit 3+ko04120//Ubiquitin mediated proteolysis		anaphase-promoting complex subunit 3
BGI_novel_G000217	ubiquitin	29.47	29.53	30.71	66.51	45.16	53.18	34.44	34.25	38.4	41.42	51.93	50.37	51.7	32.06	47.11	38.15	36.76	27.95	0.914117	0.0054858	0.00013583	0.363133	0.323995	0.0561147	-0.465708	0.116475	0.0435813	0.542992	0.143088	0.0131034	-0.205475	0.999989	0.299677	0.359275	0.226973	0.0601081	-0.805239	0.00600351	0.00085515	0.364404	0.292269	0.100374	-0.447827	0.402939	0.037601	K03358//anaphase-promoting complex subunit 11+ko04120//Ubiquitin mediated proteolysis		anaphase-promoting complex subunit 11
SymbC1.scaffold510.5	ubiquitin	12.96	10.8	8.91	6.89	11.49	8.37	11.5	10.05	11.74	11.64	12.18	11.34	8.54	8.5	8.93	15.07	14.78	17.71	-0.194067	0.668629	0.348975	0.0463095	0.953014	0.744249	0.745735	8.57e-06	6.54e-07	-0.249014	0.527413	0.144072	-0.0208813	0.999989	0.896798	-0.262844	0.224632	0.0592939	0.691303	0.00217966	0.00022607	-0.238809	0.454444	0.201967	0.429827	0.11785	0.00322644	K03363//cell division cycle 20, cofactor of APC complex+ko04120//Ubiquitin mediated proteolysis;K15542//polyadenylation factor subunit 2+ko03015//mRNA surveillance pathway;K20241//WD repeat-containing protein 44;K03363//cell division cycle 20, cofactor of APC complex+ko04120//Ubiquitin mediated proteolysis;K15542//polyadenylation factor subunit 2+ko03015//mRNA surveillance pathway;K20241//WD repe…	OLQ01679.1|6.7e-183|Vegetative incompatibility protein HET-E-1 [Symbiodinium microadriaticum]	cell division cycle 20, cofactor of APC complex
SymbC1.scaffold421.5	ubiquitin	38.81	27.06	29.8	25.22	34.23	24.24	36.26	33.16	31.61	40.73	40.57	37.65	25.29	25.58	21.42	46.78	43	49.09	-0.180415	0.655671	0.33464	0.169456	0.546791	0.144584	0.801949	1.09e-08	4.01e-10	-0.327221	0.273603	0.0399018	-0.0617553	0.999989	0.675265	-0.386808	0.00965592	0.00100857	0.655332	0.00059438	4.13e-05	-0.389107	0.0837067	0.0155947	0.24099	0.437867	0.0452516	K03364//cell division cycle 20-like protein 1, cofactor of APC complex+ko04120//Ubiquitin mediated proteolysis;K02183//calmodulin+ko04016//MAPK signaling pathway - plant+ko04626//Plant-pathogen interaction+ko04070//Phosphatidylinositol signaling system;K03364//cell division cycle 20-like protein 1, cofactor of APC complex+ko04120//Ubiquitin mediated proteolysis	OLQ04209.1|2.5e-198|Fizzy-related protein-like [Symbiodinium microadriaticum]	cell division cycle 20, cofactor of APC complex
SymbC1.scaffold2633.4	ubiquitin	521.42	612.26	702.01	998.68	679.12	827.29	609.32	558.49	621.6	603.02	633.9	631	738.52	755	812.89	501.44	551.54	449.07	0.522308	0.0703983	0.00752836	0.0287956	0.947121	0.713739	-0.736258	5.36e-10	1.45e-11	0.369994	0.115385	0.00903459	0.0502099	0.999989	0.694951	0.451569	1.2e-07	1.77e-09	-0.866573	2.5e-05	5.82e-07	0.5785	0.00848151	0.00044305	-0.305447	0.143854	0.00475086	K03094//S-phase kinase-associated protein 1+ko04141//Protein processing in endoplasmic reticulum+ko04120//Ubiquitin mediated proteolysis;K03094//S-phase kinase-associated protein 1+ko04141//Protein processing in endoplasmic reticulum+ko04120//Ubiquitin mediated proteolysis;K03094//S-phase kinase-associated protein 1+ko04141//Protein processing in endoplasmic reticulum+ko04120//Ubiquitin mediated …	OLQ07077.1|3.6e-85|SCF ubiquitin ligase complex protein SKP1a [Symbiodinium microadriaticum]	S-phase kinase-associated protein 1
SymbC1.scaffold2858.6	ubiquitin	14.92	10.24	7.84	7.81	10.29	6.64	12.24	13.17	11.38	16.95	14.86	13.37	8.71	7.71	6.65	16.27	13.47	19.4	-0.340949	0.365587	0.115031	0.263072	0.184	0.0235505	0.964588	3.66e-10	9.47e-12	-0.422975	0.197327	0.0223415	-0.135282	0.999989	0.430606	-0.57768	1.76e-05	5.5e-07	0.875565	4.04e-05	1.12e-06	-0.72723	0.00125003	1.57e-05	0.117728	0.893348	0.410142	K03094//S-phase kinase-associated protein 1+ko04141//Protein processing in endoplasmic reticulum+ko04120//Ubiquitin mediated proteolysis;K03094//S-phase kinase-associated protein 1+ko04141//Protein processing in endoplasmic reticulum+ko04120//Ubiquitin mediated proteolysis;K03094//S-phase kinase-associated protein 1+ko04141//Protein processing in endoplasmic reticulum+ko04120//Ubiquitin mediated …	OLQ15121.1|1.9e-306|SKP1-like protein 4 [Symbiodinium microadriaticum]	S-phase kinase-associated protein 1
SymbC1.scaffold1863.3	ubiquitin	11.42	6.59	4.67	4.33	5.26	3.92	7.67	7.29	6.67	12.1	8.88	6.41	5.4	4.56	4.44	12.2	8.85	16.67	-0.59071	0.132022	0.0209215	0.286643	0.461942	0.103257	1.23786	3.13e-09	1.02e-10	-0.509139	0.215218	0.0258612	0.0549338	0.999989	0.795391	-0.482175	0.0093838	0.00097491	1.30292	3.18e-07	1.85e-09	-0.807608	0.00450245	0.00015043	0.438767	0.437867	0.0454144	K03094//S-phase kinase-associated protein 1+ko04141//Protein processing in endoplasmic reticulum+ko04120//Ubiquitin mediated proteolysis;K03094//S-phase kinase-associated protein 1+ko04141//Protein processing in endoplasmic reticulum+ko04120//Ubiquitin mediated proteolysis;K03094//S-phase kinase-associated protein 1+ko04141//Protein processing in endoplasmic reticulum+ko04120//Ubiquitin mediated …	OLP85726.1|9.2e-284|N-glycosylase/DNA lyase OGG1 [Symbiodinium microadriaticum]	S-phase kinase-associated protein 1
SymbC1.scaffold2436.12	ubiquitin	56.11	63.08	77.45	126.51	98.72	89.38	59.68	58.31	75.85	60.97	66.15	89.44	82.94	70.55	92.49	47.61	59.71	52.47	0.6045	0.0338447	0.00234856	0.0922415	0.889338	0.506351	-0.737599	4.58e-06	3.27e-07	0.345259	0.256975	0.0356513	0.0149528	0.999989	0.922062	0.387002	0.0140196	0.00160872	-0.975893	4.93e-06	6.53e-08	0.557647	0.0239417	0.00231234	-0.425227	0.16288	0.00590951	K03868//RING-box protein 1 [EC:2.3.2.32]+ko04141//Protein processing in endoplasmic reticulum+ko03420//Nucleotide excision repair+ko04120//Ubiquitin mediated proteolysis;K03868//RING-box protein 1 [EC:2.3.2.32]+ko04141//Protein processing in endoplasmic reticulum+ko03420//Nucleotide excision repair+ko04120//Ubiquitin mediated proteolysis	GAQ78496.1|3.4e-49|RING-box protein 1 [Klebsormidium nitens]	RING-box protein 1
SymbC1.scaffold2476.8	ubiquitin	7.21	9.73	9.27	8.18	6.99	9.65	8.58	10.12	9.32	9.84	8.33	11.55	5.77	6.99	7	13.86	13.85	15.5	0.0233859	0.983437	0.943769	0.0397576	0.981864	0.888845	0.910839	0.0153167	0.00358266	-0.251037	0.800208	0.396827	-0.0610845	0.999989	0.816929	-0.315321	0.574945	0.256355	0.586658	0.153704	0.0591025	-0.0641002	0.934794	0.838953	0.483314	0.571849	0.0902828	K03869//cullin 3+ko04120//Ubiquitin mediated proteolysis	OLQ08678.1|1.2e-61|Cullin-3A [Symbiodinium microadriaticum]	cullin 3
SymbC1.scaffold13475.1	ubiquitin	11.95	8.7	7.61	4.51	8.86	6.51	11.14	9.66	10.43	10.66	12.43	11.78	5.76	6.46	4.65	15.83	14.54	15.07	-0.394072	0.33142	0.097201	0.123814	0.846063	0.412684	1.28867	2.78e-12	4.55e-14	-0.614881	0.0487132	0.00219239	-0.125698	0.999989	0.471624	-0.75577	7.05e-05	2.81e-06	1.0404	2.47e-05	5.72e-07	-0.627166	0.027931	0.00290134	0.378858	0.236781	0.0123929	K03869//cullin 3+ko04120//Ubiquitin mediated proteolysis	OLQ08678.1|7.6e-157|Cullin-3A [Symbiodinium microadriaticum]	cullin 3
BGI_novel_G003262	ubiquitin	13.31	11.28	6.31	2.7	9.56	4.49	9.79	9.19	9.35	12.95	12.42	10.5	6.37	5.84	4.51	13.03	10.94	10.72	-0.683225	0.180051	0.0349691	0.287063	0.498761	0.119809	0.902423	0.00045983	5.96e-05	-0.690732	0.0804294	0.00504974	0.105183	0.999989	0.630686	-0.610668	0.0180396	0.00221046	0.868017	0.0234333	0.00492244	-0.844535	0.0272187	0.00279069	-0.0373264	0.98068	0.848766	K03875//F-box and leucine-rich repeat protein 1 (S-phase kinase-associated protein 2)+ko04120//Ubiquitin mediated proteolysis;K10268//F-box and leucine-rich repeat protein 2/20		F-box and leucine-rich repeat protein 1
BGI_novel_G010722	ubiquitin	28.94	17.55	12.82	7.14	10.64	7.28	15.34	18.14	15.13	20.16	15.3	15.17	13.26	11.9	9.74	16.17	14.93	21	-0.991895	0.0165094	0.00076101	0.019092	0.989886	0.929253	0.429153	0.187113	0.0805949	-0.571264	0.208423	0.0244852	0.227826	0.999989	0.328826	-0.346108	0.325452	0.102118	0.85782	0.0107677	0.0017901	-0.758249	0.0339829	0.00394028	0.0429293	0.981924	0.854478	K10260//F-box and WD-40 domain protein 7+ko04120//Ubiquitin mediated proteolysis		F-box and WD-40 domain protein 7
BGI_novel_G009094	ubiquitin	1.73	1.58	0.95	0.98	1.07	1.22	1.36	1.2	1.12	2.88	1.9	2.4	1.12	1.35	0.88	2.28	2.38	3.3	-0.20141	0.847893	0.612924	0.684362	0.253882	0.0378236	0.981343	0.043031	0.0125845	-0.171985	0.893327	0.60408	0.11987	0.999989	0.681942	-0.0315672	0.980164	0.922287	0.979234	0.0490257	0.0129921	-0.732433	0.165725	0.0429325	0.133959	0.950456	0.687591	K10260//F-box and WD-40 domain protein 7+ko04120//Ubiquitin mediated proteolysis		F-box and WD-40 domain protein 7
SymbC1.scaffold5077.2	ubiquitin	15.27	21.53	21.09	27.18	21.05	23.2	18.35	17.26	18.71	23.19	32.93	31.83	21.53	24.7	23.47	29.66	28.74	24.89	0.369714	0.294733	0.0798867	0.638364	0.00081037	2.18e-05	0.140271	0.513426	0.32489	0.298591	0.422986	0.091823	0.0981874	0.999989	0.559247	0.430602	0.00582355	0.00054522	0.0852442	0.771422	0.632739	-0.129733	0.745037	0.495915	-0.068373	0.948601	0.6766	K10260//F-box and WD-40 domain protein 7+ko04120//Ubiquitin mediated proteolysis	OLP77872.1|2.1e-58|Bromodomain and WD repeat-containing protein 1 [Symbiodinium microadriaticum]	F-box and WD-40 domain protein 7
SymbC1.scaffold2166.4	ubiquitin	0.4	0.35	0.42	0.72	0.54	0.35	0.4	0.69	0.37	0.78	1.24	0.91	0.34	0.25	0.24	1.44	0.9	1.18	0.336585	0.73828	0.432759	0.637561	0.380393	0.0728405	1.66692	0.00188171	0.00030325	-0.20789	0.871508	0.537405	-0.153053	0.999989	0.597995	-0.392744	0.552597	0.239713	0.882338	0.116162	0.0408018	-0.53075	0.412395	0.172003	0.237551	0.921619	0.515578	K10260//F-box and WD-40 domain protein 7+ko04120//Ubiquitin mediated proteolysis;K10260//F-box and WD-40 domain protein 7+ko04120//Ubiquitin mediated proteolysis	OLP82514.1|3.6e-35|Ubiquitin homeostasis protein lub1 [Symbiodinium microadriaticum]	F-box and WD-40 domain protein 7
BGI_novel_G000826	ubiquitin	5.22	3.96	3.86	5.37	6.06	4.25	5.31	5.5	4.77	8.52	6.6	5.9	4.13	4.27	4.05	6.66	6.1	8.08	0.323652	0.469384	0.177128	0.367946	0.323153	0.055896	0.614825	0.0135556	0.00309395	-0.0097749	0.993759	0.96404	-0.220029	0.999989	0.277677	-0.229958	0.533953	0.225665	0.277218	0.388434	0.211558	-0.253532	0.51629	0.250212	-0.006032	0.999964	0.976379	K10587//ubiquitin-protein ligase E3 A [EC:2.3.2.26]+ko04120//Ubiquitin mediated proteolysis;K10615//E3 ubiquitin-protein ligase HERC4 [EC:2.3.2.26]+ko04120//Ubiquitin mediated proteolysis		ubiquitin-protein ligase E3 A
BGI_novel_G008543	ubiquitin	5.56	3.7	2.79	3.75	5.4	3.88	5.07	6.32	4.57	8.24	5.45	4.39	3.49	2.15	2.25	6.16	5.3	8.51	0.175983	0.825593	0.56347	0.123565	0.917208	0.623873	1.13549	0.00100422	0.00014634	-0.415395	0.541762	0.153034	-0.307863	0.999989	0.219273	-0.770335	0.0206481	0.0026171	0.455795	0.235779	0.105389	-0.277153	0.596014	0.321374	0.135693	0.931395	0.620084	K10587//ubiquitin-protein ligase E3 A [EC:2.3.2.26]+ko04120//Ubiquitin mediated proteolysis;K10615//E3 ubiquitin-protein ligase HERC4 [EC:2.3.2.26]+ko04120//Ubiquitin mediated proteolysis		ubiquitin-protein ligase E3 A
SymbC1.scaffold4482.1	ubiquitin	3.38	2.41	2.4	2.47	2.53	2.05	2.33	1.7	3.1	2.21	1.71	2.03	2.88	3.18	2.69	1.72	1.73	1.96	-0.113369	0.865519	0.666124	-0.244215	0.795969	0.344728	-0.758363	0.0134243	0.00305986	0.134876	0.880839	0.55373	0.173594	0.999989	0.465368	0.338389	0.386298	0.132054	-0.468582	0.213058	0.0917633	0.356549	0.426211	0.182031	-0.109798	0.951149	0.690473	K10588//ubiquitin-protein ligase E3 B [EC:2.3.2.26]+ko04120//Ubiquitin mediated proteolysis;K10589//ubiquitin-protein ligase E3 C [EC:2.3.2.26]+ko04120//Ubiquitin mediated proteolysis;K10589//ubiquitin-protein ligase E3 C [EC:2.3.2.26]+ko04120//Ubiquitin mediated proteolysis;K10589//ubiquitin-protein ligase E3 C [EC:2.3.2.26]+ko04120//Ubiquitin mediated proteolysis;K10588//ubiquitin-protein ligas…	OLP96969.1|7.9e-215|E3 ubiquitin-protein ligase UPL7 [Symbiodinium microadriaticum]	ubiquitin-protein ligase E3 B
SymbC1.scaffold3110.10	ubiquitin	9.48	6.95	6.61	6.6	7.35	5.4	8.25	9.12	10.47	11.84	9.48	8.38	6.47	4.64	4.62	11.41	9.35	14.95	-0.139748	0.848308	0.622699	0.0946916	0.932547	0.669485	0.991472	0.00128294	0.00019404	-0.36575	0.556858	0.161254	-0.254014	0.999989	0.266381	-0.641492	0.0360201	0.00525099	0.730955	0.0298299	0.00674417	-0.491433	0.202967	0.0580883	0.193368	0.897935	0.423424	K10589//ubiquitin-protein ligase E3 C [EC:2.3.2.26]+ko04120//Ubiquitin mediated proteolysis;K10589//ubiquitin-protein ligase E3 C [EC:2.3.2.26]+ko04120//Ubiquitin mediated proteolysis	OLP86066.1|3.9e-19|Ubiquitin-protein ligase E3C [Symbiodinium microadriaticum]	ubiquitin-protein ligase E3 C
SymbC1.scaffold2484.2	ubiquitin	11.05	6.05	4.07	3.47	4.4	2.97	6.38	5.57	6.49	8.31	5.24	4.38	5.97	4.25	3.35	7.25	6.02	10.83	-0.798245	0.0493223	0.00421575	-0.0740684	0.94376	0.702567	0.707778	0.00694042	0.00139273	-0.483619	0.330691	0.0569255	0.147099	0.999989	0.515893	-0.359295	0.173734	0.041293	1.02155	0.00026195	1.39e-05	-0.563313	0.0906902	0.0174899	0.402188	0.56451	0.0871293	K10592//E3 ubiquitin-protein ligase HUWE1 [EC:2.3.2.26]+ko04120//Ubiquitin mediated proteolysis;K10592//E3 ubiquitin-protein ligase HUWE1 [EC:2.3.2.26]+ko04120//Ubiquitin mediated proteolysis;K10592//E3 ubiquitin-protein ligase HUWE1 [EC:2.3.2.26]+ko04120//Ubiquitin mediated proteolysis;K10592//E3 ubiquitin-protein ligase HUWE1 [EC:2.3.2.26]+ko04120//Ubiquitin mediated proteolysis	OLP94146.1|8.3e-98|tRNA 2'-phosphotransferase 1 [Symbiodinium microadriaticum]	E3 ubiquitin-protein ligase HUWE1
BGI_novel_G002361	ubiquitin	3.02	2.34	2.34	2.71	3.15	2.55	2.72	3.26	3.45	2.64	2.26	3.04	2.94	2.3	3.34	2.09	1.82	1.79	0.197392	0.707906	0.392872	-0.256575	0.654645	0.210545	-0.670694	0.020046	0.00495401	0.192578	0.790225	0.380382	-0.24766	0.999989	0.218478	-0.048759	0.934636	0.800815	-0.64802	0.0299131	0.00677049	0.213423	0.62256	0.347353	-0.436054	0.504484	0.0648729	K10614//E3 ubiquitin-protein ligase HERC3 [EC:2.3.2.26]+ko04120//Ubiquitin mediated proteolysis		E3 ubiquitin-protein ligase HERC3
SymbC1.scaffold947.14	ubiquitin	2.63	2.78	1.87	1.54	1.35	1.66	2.29	2.35	2.81	1.96	2.66	2.51	1.7	1.89	0.92	2.58	3.58	3.34	-0.4751	0.446998	0.163207	-0.0768089	0.962409	0.788995	0.871679	0.0418264	0.0121505	-0.461569	0.501735	0.129416	-0.0178683	0.999989	0.945569	-0.489579	0.294539	0.0882097	0.831165	0.0544906	0.014953	-0.392891	0.499939	0.236897	0.369312	0.767609	0.222774	K10614//E3 ubiquitin-protein ligase HERC3 [EC:2.3.2.26]+ko04120//Ubiquitin mediated proteolysis	OLQ10278.1|1.1e-155|Ultraviolet-B receptor UVR8 [Symbiodinium microadriaticum]	E3 ubiquitin-protein ligase HERC3
BGI_novel_G006770	ubiquitin	7.05	7.18	7.17	14.51	10.89	11.94	11.61	10.47	10.37	9.91	10.34	9.21	9.32	11.36	12.96	6.49	9.63	10.11	0.835103	0.0121986	0.00047099	-0.159476	0.838363	0.400728	-0.456183	0.13041	0.0505375	0.639409	0.0617804	0.00330205	-0.517077	0.999989	0.00879479	0.132505	0.771877	0.471205	-0.610913	0.048708	0.0128807	0.473613	0.135723	0.0319868	-0.144561	0.925809	0.527572	K10614//E3 ubiquitin-protein ligase HERC3 [EC:2.3.2.26]+ko04120//Ubiquitin mediated proteolysis		E3 ubiquitin-protein ligase HERC3
SymbC1.scaffold2043.3	ubiquitin	4.56	5.32	6.3	14.41	14.23	11.05	4.83	5.62	5.36	10.43	12.07	15.56	5.82	6.2	6.68	10.03	10.85	9.22	1.36501	1.94e-07	2.95e-10	1.25841	9.89e-10	5.33e-12	0.642742	0.00243793	0.00040874	0.254475	0.650598	0.226877	0.0378454	0.999989	0.851548	0.317962	0.268548	0.0764989	-0.484929	0.0377358	0.00920163	0.175572	0.645911	0.373064	-0.318691	0.551463	0.0820245	K10614//E3 ubiquitin-protein ligase HERC3 [EC:2.3.2.26]+ko04120//Ubiquitin mediated proteolysis	OLP84706.1|5.2e-22|E3 ISG15--protein ligase HERC5 [Symbiodinium microadriaticum]	E3 ubiquitin-protein ligase HERC3
SymbC1.scaffold245.5	ubiquitin	57.81	63.92	66.67	48.25	49.08	53.66	55.26	54.1	54.49	43.25	48.31	51.27	68.95	71.87	69.36	56.49	59.02	54.49	-0.277838	0.272796	0.0700647	-0.403995	9.35e-05	1.78e-06	-0.685879	5.95e-11	1.3e-12	0.272571	0.187752	0.0207155	0.211358	0.999989	0.0492919	0.511278	1.93e-12	5.86e-15	-0.104626	0.630893	0.442479	0.358298	0.0593821	0.0091486	0.237301	0.336106	0.025632	K10614//E3 ubiquitin-protein ligase HERC3 [EC:2.3.2.26]+ko04120//Ubiquitin mediated proteolysis	OLP91543.1|6.7e-306|Ultraviolet-B receptor UVR8 [Symbiodinium microadriaticum]	E3 ubiquitin-protein ligase HERC3
SymbC1.scaffold8771.1	ubiquitin	33.33	24.8	16.19	8.47	16.89	10.26	25.64	27.87	25.59	25.91	22.04	22.68	17.45	16.62	11.7	29.63	26.03	34.16	-0.901922	0.00887898	0.00029029	-0.15986	0.659197	0.213576	0.809687	1.52e-05	1.24e-06	-0.576687	0.0863348	0.00575294	-0.0510875	0.999989	0.779503	-0.656388	7.21e-05	2.88e-06	1.1398	6.58e-06	9.63e-08	-0.80197	0.00324487	8.6e-05	0.302844	0.426283	0.0427725	K10614//E3 ubiquitin-protein ligase HERC3 [EC:2.3.2.26]+ko04120//Ubiquitin mediated proteolysis	OLP86674.1|5.8e-139|putative E3 ubiquitin-protein ligase HERC6 [Symbiodinium microadriaticum]	E3 ubiquitin-protein ligase HERC3
BGI_novel_G006646	ubiquitin	5.62	6.15	6.78	6.15	5.67	6.09	5.78	5.61	5.93	4.24	4.69	5.01	7.86	7.66	10.03	4.83	5.37	3.41	0.0342194	0.961172	0.88138	-0.315047	0.510381	0.125009	-0.980088	0.00017856	2.02e-05	0.46772	0.198803	0.0226518	0.0996174	0.999989	0.609993	0.599742	0.00813492	0.00081347	-0.495179	0.131616	0.0481478	0.47931	0.146733	0.0359841	-0.0221847	0.993667	0.928694	K10615//E3 ubiquitin-protein ligase HERC4 [EC:2.3.2.26]+ko04120//Ubiquitin mediated proteolysis		E3 ubiquitin-protein ligase HERC4
SymbC1.scaffold177.7	ubiquitin	24.89	29.45	27.96	28.57	25.17	27.67	29.45	30.08	29.06	24.69	25.2	20.62	37.79	37.14	38.21	23.64	23.2	19.74	0.0734232	0.8761	0.686202	-0.350789	0.0849247	0.0078021	-0.866764	1.32e-08	4.99e-10	0.492519	0.0236926	0.00067555	-0.0879518	0.999989	0.531271	0.427608	0.00111132	7.35e-05	-0.412171	0.06389	0.018492	0.356861	0.151928	0.0379587	-0.0705137	0.94305	0.658003	K10615//E3 ubiquitin-protein ligase HERC4 [EC:2.3.2.26]+ko04120//Ubiquitin mediated proteolysis	OLQ02770.1|4.5e-54|putative E3 ubiquitin-protein ligase HERC6 [Symbiodinium microadriaticum]	E3 ubiquitin-protein ligase HERC4
SymbC1.scaffold972.2	ubiquitin	4.65	4.19	4.23	4.05	4.67	3.75	5.7	4.25	5.56	5.54	4.09	4.33	6.22	5.71	4.04	3.23	2.66	4.47	-0.0107422	0.988795	0.964605	-0.184984	0.824406	0.382212	-0.764643	0.0117639	0.00260851	0.288231	0.597008	0.187622	-0.173875	0.999989	0.402473	0.124537	0.814542	0.528105	-0.42169	0.257902	0.119238	0.0123839	0.986419	0.958322	-0.418189	0.598293	0.103165	K10615//E3 ubiquitin-protein ligase HERC4 [EC:2.3.2.26]+ko04120//Ubiquitin mediated proteolysis	OLP89966.1|7.8e-138|hypothetical protein AK812_SmicGene28510 [Symbiodinium microadriaticum]	E3 ubiquitin-protein ligase HERC4
BGI_novel_G001259	ubiquitin	8.13	9.63	9.78	12.64	9.19	11.51	9.19	9.72	10.44	7.46	7.61	7.81	11.08	12.03	11.22	8.51	7.7	7.01	0.34652	0.348022	0.105308	-0.371832	0.153281	0.01821	-0.661945	0.00045659	5.91e-05	0.348104	0.27045	0.0391012	-0.0713061	0.999989	0.666307	0.297306	0.133258	0.0286931	-0.632412	0.012261	0.00211044	0.666855	0.0124075	0.00081533	0.0292113	0.985692	0.870144	K10615//E3 ubiquitin-protein ligase HERC4 [EC:2.3.2.26]+ko04120//Ubiquitin mediated proteolysis		E3 ubiquitin-protein ligase HERC4
BGI_novel_G012062	ubiquitin	23.27	28.09	29.81	25.19	25.89	29.81	31.42	31.49	26.15	21.13	22.92	22.7	32.91	35.77	37.2	20.16	22.71	18.75	0.0757186	0.869392	0.673209	-0.43442	0.00898349	0.00040904	-0.8816	2.44e-09	7.72e-11	0.415059	0.095647	0.00670837	-0.110354	0.999989	0.451692	0.326846	0.0226127	0.00294353	-0.50734	0.0112851	0.00189923	0.419241	0.0521146	0.00755002	-0.102777	0.910419	0.472616	K10615//E3 ubiquitin-protein ligase HERC4 [EC:2.3.2.26]+ko04120//Ubiquitin mediated proteolysis;K10614//E3 ubiquitin-protein ligase HERC3 [EC:2.3.2.26]+ko04120//Ubiquitin mediated proteolysis		E3 ubiquitin-protein ligase HERC4
SymbC1.scaffold20650.1	ubiquitin	18.01	20.78	21.93	22.02	20.96	23.8	21.87	21.97	21.5	17.57	19.48	17.64	26.76	25.99	27.23	18.22	19.42	15.49	0.21672	0.601516	0.280789	-0.275864	0.403466	0.0807425	-0.691704	0.00035003	4.35e-05	0.42604	0.13707	0.0121425	-0.0845382	0.999989	0.610546	0.363524	0.0468165	0.00728606	-0.448871	0.0732351	0.022119	0.429349	0.106548	0.0225013	-0.0311875	0.984703	0.865816	K10615//E3 ubiquitin-protein ligase HERC4 [EC:2.3.2.26]+ko04120//Ubiquitin mediated proteolysis;K10614//E3 ubiquitin-protein ligase HERC3 [EC:2.3.2.26]+ko04120//Ubiquitin mediated proteolysis	OLQ02770.1|3.9e-45|putative E3 ubiquitin-protein ligase HERC6 [Symbiodinium microadriaticum]	E3 ubiquitin-protein ligase HERC4
BGI_novel_G003607	ubiquitin	2.66	3.23	2.58	4.37	4.21	4.09	4.2	3.7	3.46	4.41	4.29	4.17	4.53	4.6	4.63	3.66	3.62	2.62	0.627529	0.0510941	0.0044442	0.141559	0.84957	0.422903	-0.567785	0.0196313	0.00482852	0.693195	0.0153171	0.00034254	-0.361904	0.999989	0.0625311	0.339732	0.160736	0.0370634	-0.462199	0.107055	0.0366552	0.127691	0.759184	0.515208	-0.348918	0.569684	0.0894749	K10615//E3 ubiquitin-protein ligase HERC4 [EC:2.3.2.26]+ko04120//Ubiquitin mediated proteolysis;K10614//E3 ubiquitin-protein ligase HERC3 [EC:2.3.2.26]+ko04120//Ubiquitin mediated proteolysis		E3 ubiquitin-protein ligase HERC4
SymbC1.scaffold198.5	ubiquitin	12.08	15.67	17.37	26.04	24.53	20.63	16.81	15.29	18.59	21.1	17.95	26.38	17.95	16.85	19.09	20.52	22.97	20.78	0.66823	0.0163386	0.00074966	0.298738	0.282503	0.0445818	0.109864	0.617633	0.434282	0.262908	0.513074	0.13568	-0.114926	0.999989	0.49867	0.167406	0.470782	0.18022	-0.288778	0.18563	0.0761274	0.282623	0.305046	0.107016	-0.019721	0.990328	0.901706	K10615//E3 ubiquitin-protein ligase HERC4 [EC:2.3.2.26]+ko04120//Ubiquitin mediated proteolysis;K10614//E3 ubiquitin-protein ligase HERC3 [EC:2.3.2.26]+ko04120//Ubiquitin mediated proteolysis;K10614//E3 ubiquitin-protein ligase HERC3 [EC:2.3.2.26]+ko04120//Ubiquitin mediated proteolysis;K10615//E3 ubiquitin-protein ligase HERC4 [EC:2.3.2.26]+ko04120//Ubiquitin mediated proteolysis;K10615//E3 ubiq…	OLP87707.1|2.0e-27|hypothetical protein AK812_SmicGene31039 [Symbiodinium microadriaticum]	E3 ubiquitin-protein ligase HERC4
SymbC1.scaffold3307.1	ubiquitin	2.72	2.92	3.17	2.67	2.43	2.82	3.37	1.31	3.64	2.58	2.66	2.21	2.39	2.5	2.43	1.13	1.08	1.55	0.0386551	0.972256	0.905518	-0.101206	0.9511	0.733352	-1.09146	0.0200006	0.00493833	-0.0209577	0.99105	0.942502	-0.0587679	0.999989	0.82804	-0.073677	0.93104	0.79239	-1.12798	0.0173629	0.00331233	0.0954516	0.896713	0.761845	-0.984019	0.162427	0.00588528	K10615//E3 ubiquitin-protein ligase HERC4 [EC:2.3.2.26]+ko04120//Ubiquitin mediated proteolysis;K10614//E3 ubiquitin-protein ligase HERC3 [EC:2.3.2.26]+ko04120//Ubiquitin mediated proteolysis;K10615//E3 ubiquitin-protein ligase HERC4 [EC:2.3.2.26]+ko04120//Ubiquitin mediated proteolysis;K10614//E3 ubiquitin-protein ligase HERC3 [EC:2.3.2.26]+ko04120//Ubiquitin mediated proteolysis	OLP92966.1|1.5e-79|hypothetical protein AK812_SmicGene25178 [Symbiodinium microadriaticum]	E3 ubiquitin-protein ligase HERC4
SymbC1.scaffold1827.1	ubiquitin	2.6	1.94	2.1	2.39	2.49	1.83	3.17	1.98	3.04	2.49	1.71	2.19	2.55	2.2	2.39	1.26	0.83	1.48	0.0925131	0.893439	0.717664	-0.340197	0.544569	0.143368	-1.04345	0.00097414	0.00014144	0.144201	0.860795	0.518283	-0.240457	0.999989	0.281541	-0.0995395	0.858721	0.63306	-0.952304	0.00767586	0.00117239	0.196487	0.702878	0.437331	-0.741803	0.203698	0.00915851	K10615//E3 ubiquitin-protein ligase HERC4 [EC:2.3.2.26]+ko04120//Ubiquitin mediated proteolysis;K10614//E3 ubiquitin-protein ligase HERC3 [EC:2.3.2.26]+ko04120//Ubiquitin mediated proteolysis;K10615//E3 ubiquitin-protein ligase HERC4 [EC:2.3.2.26]+ko04120//Ubiquitin mediated proteolysis;K10614//E3 ubiquitin-protein ligase HERC3 [EC:2.3.2.26]+ko04120//Ubiquitin mediated proteolysis;K10615//E3 ubiq…	OQR97108.1|4.2e-59|regulator of chromosome condensation (RCC1) [Thraustotheca clavata]	E3 ubiquitin-protein ligase HERC4
SymbC1.scaffold5505.1	ubiquitin	14.68	19.48	19.67	19.28	15.4	19.7	19.66	17.57	18.02	15.07	16.35	17.31	21.58	22.57	25.13	17.55	16.08	12.94	0.161076	0.73849	0.433218	-0.20915	0.580454	0.161688	-0.641063	0.00070259	9.67e-05	0.424137	0.151965	0.0143966	-0.0624027	0.999989	0.709169	0.387627	0.0224229	0.00291115	-0.34211	0.189961	0.0786246	0.330655	0.234317	0.0718707	-0.0260986	0.987145	0.882595	K10615//E3 ubiquitin-protein ligase HERC4 [EC:2.3.2.26]+ko04120//Ubiquitin mediated proteolysis;K10615//E3 ubiquitin-protein ligase HERC4 [EC:2.3.2.26]+ko04120//Ubiquitin mediated proteolysis	OLP86674.1|3.1e-31|putative E3 ubiquitin-protein ligase HERC6 [Symbiodinium microadriaticum]	E3 ubiquitin-protein ligase HERC4
BGI_novel_G002216	ubiquitin	4.08	3.96	3.92	4.2	4.86	4.72	3.82	4.3	3.75	5.44	4.44	3.93	5.21	6.14	5.59	3.72	3.52	2.86	0.274828	0.402257	0.135688	0.174452	0.749756	0.290364	-0.835093	2.29e-05	1.98e-06	0.525606	0.0356805	0.00131958	0.0188793	0.999989	0.908304	0.566613	0.00127042	8.64e-05	-0.549512	0.0225831	0.00467765	0.14361	0.701874	0.436297	-0.418419	0.356035	0.0288451	K10601//E3 ubiquitin-protein ligase synoviolin [EC:2.3.2.27]+ko04141//Protein processing in endoplasmic reticulum+ko04120//Ubiquitin mediated proteolysis;K01110//phosphatidylinositol-3,4,5-trisphosphate 3-phosphatase and dual-specificity protein phosphatase PTEN [EC:3.1.3.16 3.1.3.48 3.1.3.67]+ko01100//Metabolic pathways+ko04070//Phosphatidylinositol signaling system+ko00562//Inositol phosphate m…		E3 ubiquitin-protein ligase synoviolin
SymbC1.scaffold509.5	ubiquitin	1.93	2.15	1.64	1.89	2.71	2.82	2.51	2.14	2.99	2.09	2.23	1.59	2.48	1.02	1.93	1.55	1.29	0.68	0.272615	0.706409	0.391433	-0.104475	0.948295	0.721911	-0.973729	0.0465784	0.0138676	0.0123452	0.99423	0.966771	-0.0457808	0.999989	0.862341	-0.0241806	0.98335	0.931313	-1.22855	0.00695944	0.00102804	0.345652	0.538514	0.268599	-0.822326	0.31407	0.0224835	K10601//E3 ubiquitin-protein ligase synoviolin [EC:2.3.2.27]+ko04141//Protein processing in endoplasmic reticulum+ko04120//Ubiquitin mediated proteolysis;K13123//G patch domain-containing protein 1;K11294//nucleolin;K22020//mucin-19;K22020//mucin-19	GBG81786.1|5.3e-30|hypothetical protein CBR_g33965 [Chara braunii]	E3 ubiquitin-protein ligase synoviolin
SymbC1.scaffold433.1	ubiquitin	14.21	18.95	12.69	24.34	24.56	19.83	13.71	12.83	14.27	20.94	21.71	23.86	20.86	18.27	20.12	19.29	22.77	17.45	0.629344	0.06308	0.00637421	0.625455	0.0170559	0.00092056	-0.110458	0.740927	0.579535	0.389598	0.343398	0.0615257	0.151051	0.999989	0.470434	0.579906	0.0108235	0.00116043	-0.329656	0.262064	0.121974	0.199706	0.592816	0.318242	-0.144013	0.910419	0.466595	K10604//E3 ubiquitin-protein ligase MGRN1 [EC:2.3.2.27]+ko04120//Ubiquitin mediated proteolysis	EJK74539.1|3.4e-09|hypothetical protein THAOC_03775 [Thalassiosira oceanica]	E3 ubiquitin-protein ligase MGRN1
SymbC1.scaffold6753.1	ubiquitin	18.22	12.91	10.33	6.03	8.42	6.59	13.04	14.69	10.06	14.78	9.23	7.41	14.82	16.04	14.29	8.45	7.72	8.6	-0.707475	0.0336633	0.00233042	-0.359802	0.416117	0.0854	-1.11333	7.38e-09	2.61e-10	0.283038	0.519329	0.139081	0.086045	0.999989	0.672963	0.396548	0.0780891	0.0140726	-0.0478503	0.901656	0.828352	-0.225924	0.611153	0.336823	-0.297625	0.739243	0.197027	K09561//STIP1 homology and U-box containing protein 1 [EC:2.3.2.27]+ko04141//Protein processing in endoplasmic reticulum+ko04120//Ubiquitin mediated proteolysis;K09553//stress-induced-phosphoprotein 1;K09561//STIP1 homology and U-box containing protein 1 [EC:2.3.2.27]+ko04141//Protein processing in endoplasmic reticulum+ko04120//Ubiquitin mediated proteolysis;K09553//stress-induced-phosphoprotein…		STIP1 homology and U-box containing protein 1
SymbC1.scaffold517.2	ubiquitin	25.44	23.27	19.58	9.59	20.07	14.88	23.9	22.78	21.32	24.88	23.57	22.97	18.64	16.93	15.29	28.69	27.79	30.05	-0.550151	0.0639885	0.00650352	-0.0398112	0.929533	0.660431	0.736299	2.21e-11	4.29e-13	-0.44595	0.0199569	0.00051492	-0.020143	0.999989	0.864729	-0.461711	4.48e-06	1.12e-07	0.84986	0.00014418	6.31e-06	-0.511977	0.0384644	0.00474237	0.315196	0.0783169	0.00154272	K19613//leucine-rich repeat protein SHOC2;K10597//ubiquitin conjugation factor E4 B [EC:2.3.2.27]+ko04141//Protein processing in endoplasmic reticulum+ko04120//Ubiquitin mediated proteolysis;K10597//ubiquitin conjugation factor E4 B [EC:2.3.2.27]+ko04141//Protein processing in endoplasmic reticulum+ko04120//Ubiquitin mediated proteolysis;K10597//ubiquitin conjugation factor E4 B [EC:2.3.2.27]+ko0…	OLP89422.1|4.2e-264|Ubiquitin conjugation factor E4 B [Symbiodinium microadriaticum]	ubiquitin conjugation factor E4 B
SymbC1.scaffold8747.3	N assimilation	2.79	2.27	2.08	1.63	3.17	2.49	2.02	2.44	3.11	2	2.13	1.37	3.52	2.74	2.41	0.78	0.17	1.57	0.101685	0.909175	0.755794	-0.384995	0.645113	0.204491	-1.61984	0.00115861	0.000172652	0.271777	0.748772	0.32649	-0.0562639	0.999989	0.832037	0.226372	0.713537	0.39073	-1.33943	0.0168152	0.00317497	0.448993	0.414962	0.173652	-0.796338	0.49168	0.0603143	K03320//ammonium transporter, Amt family;K03320//ammonium transporter, Amt family	OLP82733.1|1.5e-135|Ammonium transporter 1 member 1 [Symbiodinium microadriaticum]	Ammonium transporter 1 member 1
BGI_novel_G010741	N assimilation	6.34	4.06	5.86	9.95	10.46	8.38	9.38	7.61	9.63	9.7	7.54	11.59	11.94	13.85	10.97	4.08	2.93	5.43	0.806629	0.0666707	0.00691571	0.0737587	0.957803	0.769521	-1.58245	1.62975e-06	1.02601e-07	1.04045	0.00451607	5.03707e-05	-0.53612	0.999989	0.0345287	0.492105	0.118418	0.02447	-1.23361	0.00135136	0.00012175	0.14044	0.812408	0.601778	-1.05268	0.0508053	0.000781905	K03320//ammonium transporter, Amt family		Ammonium transporter
SymbC1.scaffold7121.2	N assimilation	4.22	3.88	3.79	7.22	6.79	5.94	5.71	4.57	7.26	6.78	4.73	6.52	8.2	7.41	6.46	2.91	2.32	4.07	0.803267	0.00164787	2.42414e-05	0.00437562	0.99997	0.980552	-1.32445	1.29501e-10	3.01753e-12	0.895855	2.47782e-05	2.87848e-08	-0.496753	0.999989	0.006712	0.388961	0.0617621	0.0103316	-1.18763	3.51685e-06	4.08233e-08	0.293046	0.332857	0.121748	-0.89194	0.00632984	3.57509e-05	K03320//ammonium transporter, Amt family;K03320//ammonium transporter, Amt family;K03320//ammonium transporter, Amt family;K03320//ammonium transporter, Amt family;K03320//ammonium transporter, Amt family;K03320//ammonium transporter, Amt family	OLP73762.1|8.3e-113|hypothetical protein AK812_SmicGene46895, partial [Symbiodinium microadriaticum]	Ammonium transporter
SymbC1.scaffold8747.1	N assimilation	6.18	4.7	6.83	8.8	6.72	5.7	5.74	3.96	8.54	5.59	5.06	5.76	7.41	7.35	7.26	3.59	3.52	4.02	0.308701	0.626027	0.303874	-0.16539	0.90932	0.555816	-1.04935	0.00225181	0.000372254	0.32344	0.618643	0.203051	-0.0247309	0.999989	0.925024	0.309176	0.518217	0.214001	-0.98031	0.0123413	0.00212729	0.47506	0.285152	0.0967123	-0.481345	0.622303	0.115624	K03320//ammonium transporter, Amt family;K03320//ammonium transporter, Amt family	OLP81511.1|2.1e-111|Ammonium transporter 1 member 1 [Symbiodinium microadriaticum]	Ammonium transporter 1 member 1
BGI_novel_G012107	N assimilation	6.2	3.47	3.51	6.01	6.36	5.5	4.91	7.1	7.06	12.38	9	5.25	8.22	10.33	8.62	4.25	1.5	4.3	0.36718	0.703277	0.387159	0.274434	0.859108	0.445225	-1.25753	0.0340969	0.00949214	0.648426	0.320288	0.0540744	-0.231244	0.999989	0.428524	0.394934	0.528688	0.221501	-0.749391	0.284259	0.136281	-0.23798	0.781194	0.545269	-0.91456	0.392487	0.0355992	K03320//ammonium transporter, Amt family		Ammonium transporter
SymbC1.scaffold5904.1	N assimilation	28.36	22.59	17.72	10.45	13.72	14.22	26.54	29.04	24.89	24.49	18.9	15.05	27.19	23.58	19.52	19.61	19.36	18.64	-0.69518	0.023207	0.00128978	-0.472706	0.0585921	0.00465575	-0.392035	0.0587038	0.0183704	0.0908328	0.893327	0.616928	-0.205242	0.999989	0.224093	-0.108134	0.746444	0.436299	0.441803	0.0842408	0.0266895	-0.413459	0.191574	0.0532403	-0.00937058	0.999964	0.961111	K03320//ammonium transporter, Amt family;K03320//ammonium transporter, Amt family	OLP80148.1|1.1e-105|Ammonium transporter 1 member 1 [Symbiodinium microadriaticum]	Ammonium transporter 1 member 1
SymbC1.scaffold1816.3	N assimilation	1.81	3.11	3.24	3.15	3.52	2.71	3.69	3.41	4.57	2.19	1.15	2.05	4.09	4.41	4.1	1.48	2.24	2.15	0.233735	0.761194	0.464442	-0.938395	0.0200538	0.00113303	-1.12316	0.00148943	0.000230408	0.544212	0.290569	0.0448122	-0.368218	0.999989	0.153935	0.171174	0.758508	0.454152	-0.717866	0.0940088	0.030772	0.788963	0.0761887	0.0135124	0.110517	0.964277	0.756302	K03320//ammonium transporter, Amt family	OLP82733.1|4.7e-188|Ammonium transporter 1 member 1 [Symbiodinium microadriaticum]	Ammonium transporter 1 member 1
SymbC1.scaffold2158.2	N assimilation	2.38	3.22	4.92	4.05	2.5	3.17	4.09	4.01	4.91	2.43	1.79	2.94	4.56	4.2	4.51	2.12	2.28	2.72	-0.0223991	0.984525	0.945957	-0.756835	0.0624416	0.00507951	-0.946466	0.00534263	0.00102141	0.305459	0.688159	0.261313	-0.212628	0.999989	0.405396	0.100043	0.869871	0.652349	-0.529422	0.243101	0.109945	0.509311	0.30347	0.106094	0.00166448	0.999964	0.995915	K03320//ammonium transporter, Amt family;K03320//ammonium transporter, Amt family	OLP88424.1|7.0e-75|Ammonium transporter NrgA, partial [Symbiodinium microadriaticum]	Ammonium transporter
SymbC1.scaffold10700.1	N assimilation	53.39	68.2	72.91	65.01	45.97	55.7	59.97	59.98	64.92	41.9	37.28	42.4	51.47	53.9	56.92	35.31	38.87	35.89	-0.154802	0.745142	0.440976	-0.565214	2.73751e-06	3.20737e-08	-0.657221	2.16814e-07	1.0933e-08	-0.208597	0.579899	0.176106	0.135875	0.999989	0.33898	-0.0579449	0.808029	0.518731	-0.685529	0.00090811	7.18517e-05	0.560194	0.0143322	0.00102766	-0.138558	0.795157	0.252361		OLQ15402.1|3.8e-07|putative ammonium transporter 3 [Symbiodinium microadriaticum]	putative ammonium transporter 3
SymbC1.scaffold1530.7	N assimilation	152.14	143.7	158.71	168.41	150.17	147.07	166.92	148.49	176.18	135.65	111.87	107.31	169.32	132.49	153.81	124.61	122.73	156.98	0.149655	0.660803	0.339975	-0.492422	0.000241494	5.31692e-06	-0.291015	0.051398	0.0156225	0.0406997	0.940645	0.757913	-0.0770399	0.999989	0.514154	-0.0214497	0.944088	0.825873	-0.38232	0.0389423	0.00961786	0.584902	0.00352499	9.85311e-05	0.188415	0.66884	0.145143	K03320//ammonium transporter, Amt family;K03320//ammonium transporter, Amt family	OLP99396.1|8.1e-86|Ammonia channel [Symbiodinium microadriaticum]	Ammonium transporter
SymbC1.scaffold7899.1	N assimilation	8.08	9.28	8.89	9.91	7.67	8.72	10.26	9.29	12.55	5.07	5.03	5.45	9.3	9.26	9.53	5.21	4.04	3.62	0.088528	0.850971	0.635124	-1.01752	3.15607e-10	1.6123e-12	-1.27725	2.09242e-13	2.62173e-15	0.166853	0.672701	0.247357	-0.255855	0.999989	0.0867072	-0.0805778	0.800211	0.507727	-1.16379	6.82615e-07	4.91694e-09	0.860016	0.000425719	1.85712e-06	-0.30923	0.572915	0.0909432	K03320//ammonium transporter, Amt family;K03320//ammonium transporter, Amt family;K03320//ammonium transporter, Amt family;K03320//ammonium transporter, Amt family	OLP82733.1|2.8e-165|Ammonium transporter 1 member 1 [Symbiodinium microadriaticum]	Ammonium transporter 1 member 1
SymbC1.scaffold564.4	N assimilation	38.06	27.04	24.08	15.5	17.7	15.78	31.35	30.75	35.28	22.63	15.63	15.69	26.9	24.64	22.56	23.45	19.75	36.56	-0.736901	0.00244205	4.30139e-05	-0.856388	5.4675e-08	4.15929e-10	-0.0115864	0.973305	0.946008	-0.191652	0.635811	0.21694	-0.11498	0.999989	0.440974	-0.304827	0.0205157	0.00259374	0.553664	0.0265755	0.00579693	0.0176966	0.971182	0.919446	0.540727	0.178814	0.00703974	K03320//ammonium transporter, Amt family	OLP82733.1|1.7e-201|Ammonium transporter 1 member 1 [Symbiodinium microadriaticum]	Ammonium transporter 1 member 1
SymbC1.scaffold3067.2	N assimilation	20.08	23.26	19.15	23.07	23.23	18.26	19.91	16.6	21.78	9.56	9.65	10.7	41.36	30.74	36.04	15.4	16.01	18.32	0.135872	0.74283	0.437873	-0.944689	1.38586e-07	1.17457e-09	-1.32507	5.85617e-19	2.66375e-21	0.809102	2.85478e-05	3.67092e-08	0.0948019	0.999989	0.531937	0.934315	1.34628e-11	5.52262e-14	-0.604807	0.00313358	0.00036438	1.20188	5.22169e-08	9.61941e-12	0.598282	0.0283741	0.000293672	K03320//ammonium transporter, Amt family;K03320//ammonium transporter, Amt family;K03320//ammonium transporter, Amt family	OLP96184.1|1.8e-165|Ammonium transporter 2 [Symbiodinium microadriaticum]	Ammonium transporter 2
BGI_novel_G001806	N assimilation	293.01	137.31	138.01	82.36	156.95	110.25	346.52	403.74	285.85	281.94	245.69	169.2	277.24	295	237.62	174.44	154.4	288.85	-0.524579	0.202225	0.0425348	-0.590759	0.00435017	0.00016571	-0.541667	0.011077	0.00243116	0.550298	0.115567	0.00907145	-0.754852	0.403867	0.00022557	-0.2421	0.188878	0.0464091	0.625137	0.0334802	0.00786296	-0.7624	0.00611391	0.00025388	-0.169236	0.898233	0.426759	K02575//MFS transporter, NNP family, nitrate/nitrite transporter+ko00910//Nitrogen metabolism		nitrate transporter
SymbC1.scaffold10639.1	N assimilation	16.64	9.67	14.56	16.2	13.04	18.74	18.72	21.81	17.32	13.1	14.13	15.25	24.13	19.9	19.91	14.66	9.73	13.79	0.302729	0.669891	0.349961	-0.413085	0.513534	0.126494	-0.824102	0.0239912	0.00614927	0.574971	0.246383	0.0329039	-0.368189	0.999989	0.152763	0.198337	0.719966	0.399211	-0.465487	0.322322	0.162628	0.319118	0.568133	0.294612	-0.138772	0.944225	0.661347	K02575//MFS transporter, NNP family, nitrate/nitrite transporter+ko00910//Nitrogen metabolism	ADM13669.1|3.7e-44|nitrate transporter, partial [Cladocopium sp. clade C]	nitrate transporter
SymbC1.scaffold12415.1	N assimilation	2.32	0.77	1.12	0.49	0.7	0.51	1.54	1.76	1.38	1.06	0.72	0.55	1.18	0.88	0.81	0.47	0.65	0.96	-0.956545	0.0700203	0.00745667	-0.868292	0.0284629	0.00177646	-0.508544	0.296252	0.150106	-0.357932	0.658241	0.232913	-0.109155	0.999989	0.682305	-0.526575	0.146061	0.0324404	0.146573	0.824518	0.706451	-0.233768	0.747295	0.499693	-0.119933	0.961697	0.737768		OLQ11529.1|7.8e-62|High affinity nitrate transporter 2.5 [Symbiodinium microadriaticum]	High affinity nitrate transporter 2.5
SymbC1.scaffold5525.2	N assimilation	31.91	34.72	36.02	25.34	32.96	28.77	31.4	32.81	34.71	29.59	31.88	37.43	26.8	25.16	24.44	43.41	39.6	41.59	-0.156022	0.621384	0.299501	-0.0286346	0.964856	0.800311	0.590689	1.09e-07	5.12e-09	-0.360994	0.0680318	0.00385357	0.0643761	0.999989	0.584773	-0.285724	0.00985589	0.00103578	0.392034	0.014444	0.00261189	-0.036322	0.916609	0.806832	0.334787	0.165877	0.00615874	K14379//tartrate-resistant acid phosphatase type 5 [EC:3.1.3.2]+ko00740//Riboflavin metabolism+ko01100//Metabolic pathways	OLQ08432.1|2.3e-124|High affinity nitrate transporter 2.5 [Symbiodinium microadriaticum]	High affinity nitrate transporter 2.5
SymbC1.scaffold664.1	N assimilation	34.04	33.07	26.49	15.93	21.48	17.18	29.05	29.76	29.12	27.01	25.14	25.56	24.39	25.37	21.33	29.9	29.52	31.63	-0.881475	0.00077838	8.65e-06	-0.155678	0.495693	0.118535	0.403824	0.00330962	0.00058231	-0.42587	0.0726902	0.00428629	0.100997	0.999989	0.452736	-0.319903	0.0125153	0.00139001	0.881347	2.79e-05	6.81e-07	-0.612169	0.0080848	0.00040769	0.242051	0.342746	0.0267582	K08081//tropinone reductase I [EC:1.1.1.206]+ko00960//Tropane, piperidine and pyridine alkaloid biosynthesis+ko01100//Metabolic pathways+ko01110//Biosynthesis of secondary metabolites;K08081//tropinone reductase I [EC:1.1.1.206]+ko00960//Tropane, piperidine and pyridine alkaloid biosynthesis+ko01100//Metabolic pathways+ko01110//Biosynthesis of secondary metabolites;K08081//tropinone reductase I […	OLQ08787.1|0.0e+00|High affinity nitrate transporter 2.5 [Symbiodinium microadriaticum]	High affinity nitrate transporter 2.5
SymbC1.scaffold5624.1	N assimilation	3.87	3.9	2	5.17	6.14	5.25	3.15	3.49	4.27	7.66	6.93	6.42	3.26	3.24	2.14	9.24	8.63	12.08	0.720392	0.148852	0.0255506	0.772559	0.051186	0.00387256	1.55747	1.78819e-06	1.14132e-07	-0.0802974	0.950362	0.79539	-0.104409	0.999989	0.706288	-0.193308	0.794182	0.499624	0.676253	0.0446236	0.0114929	-0.161952	0.781775	0.54633	0.476453	0.464416	0.0524862	K20989//urea-proton symporter	OLP98239.1|1.2e-139|Urea-proton symporter DUR3 [Symbiodinium microadriaticum]	urea-proton symporter
SymbC1.scaffold5624.2	N assimilation	3.77	1.64	1.74	2.44	4.27	1.47	3.11	4.15	1.76	8.2	4.74	6.56	1.76	2.37	1.45	7.48	5.47	8.57	0.206039	0.842908	0.595478	0.868739	0.0429786	0.00307143	1.65818	7.4104e-06	5.57719e-07	-0.180702	0.892986	0.581131	-0.196426	0.999989	0.498112	-0.420294	0.461379	0.174149	1.13509	0.00682299	0.00100427	-0.90331	0.0418998	0.00540681	0.135397	0.931395	0.623004	K20989//urea-proton symporter	OLP98239.1|4.6e-158|Urea-proton symporter DUR3 [Symbiodinium microadriaticum]	urea-proton symporter
BGI_novel_G010169	N assimilation	44.42	38.28	27.02	12.43	27.63	15.67	51.83	58.02	51.59	42.52	33.57	34.37	47.96	42.38	30.5	49.58	45.12	69.6	-0.831654	0.0119772	0.000457629	-0.567078	0.000122235	2.45026e-06	0.321096	0.12874	0.0496636	0.18807	0.71761	0.290992	-0.515259	0.697287	0.000741635	-0.326896	0.0480586	0.00752093	1.38402	2.20249e-07	1.15603e-09	-0.793693	0.00458458	0.000155792	0.560238	0.0425564	0.000576671	K10534//nitrate reductase (NAD(P)H) [EC:1.7.1.1 1.7.1.2 1.7.1.3]+ko00910//Nitrogen metabolism	OLP77985.1|6e-170|Nitrate reductase [NADH], partial [Symbiodinium microadriaticum]	nitrate reductase (NAD(P)H)
SymbC1.scaffold220.22	N assimilation	1469.8	1585.65	1969.37	2958.44	1729.48	2276.9	1700.39	1722.58	1976.27	1419.21	1509.06	1644.42	2121.29	2168.99	2317.58	1275.1	1470.41	1204.54	0.549219	0.0822521	0.00981772	-0.26844	0.0453592	0.00328554	-0.863308	1.55208e-13	1.8884e-15	0.440357	0.0429233	0.00176862	-0.0839885	0.999989	0.522361	0.383984	2.50481e-05	8.32489e-07	-0.94688	3.76805e-05	1.01413e-06	0.756705	0.00223839	4.45166e-05	-0.200739	0.548669	0.0809559	K10534//nitrate reductase (NAD(P)H) [EC:1.7.1.1 1.7.1.2 1.7.1.3]+ko00910//Nitrogen metabolism;K10534//nitrate reductase (NAD(P)H) [EC:1.7.1.1 1.7.1.2 1.7.1.3]+ko00910//Nitrogen metabolism;K10534//nitrate reductase (NAD(P)H) [EC:1.7.1.1 1.7.1.2 1.7.1.3]+ko00910//Nitrogen metabolism;K10534//nitrate reductase (NAD(P)H) [EC:1.7.1.1 1.7.1.2 1.7.1.3]+ko00910//Nitrogen metabolism	CAE7154453.1|3e-74|NIAA [Symbiodinium pilosum]	nitrate reductase (NAD(P)H)
SymbC1.scaffold9171.1	N assimilation	2.14	2.54	2.49	2	2.93	2.1	2.44	2.48	2.9	2.43	2.19	2.75	2.78	2.48	2.74	1.47	1.66	1.58	0.0355518	0.961991	0.883043	-0.105807	0.90932	0.603115	-0.837541	0.00167691	0.000264768	0.187435	0.782006	0.368126	-0.0948582	0.999989	0.638304	0.1061	0.834524	0.564862	-0.650087	0.0409704	0.0102654	0.06533	0.90322	0.778348	-0.590598	0.235026	0.0122127	K00463//indoleamine 2,3-dioxygenase [EC:1.13.11.52]+ko00380//Tryptophan metabolism+ko01100//Metabolic pathways;K10534//nitrate reductase (NAD(P)H) [EC:1.7.1.1 1.7.1.2 1.7.1.3]+ko00910//Nitrogen metabolism	OLQ14315.1|1.5e-139|Polyketide synthase PksN [Symbiodinium microadriaticum]	nitrate reductase (NAD(P)H)
SymbC1.scaffold2515.3	N assimilation	114.49	96.52	74.72	30.27	73.01	46.09	111.62	118.79	103.6	94.02	95.15	91.69	93.79	92.67	73.44	113.44	102.52	135.83	-0.80299	0.0100547	0.00034579	-0.278246	0.0358205	0.00242545	0.317513	0.026818	0.00703502	-0.0691279	0.894641	0.630253	-0.209651	0.999989	0.11409	-0.274862	0.0201083	0.00252581	1.08248	1.64327e-05	3.30072e-07	-0.732362	0.00533004	0.000200969	0.32541	0.148903	0.00502529	K08232//monodehydroascorbate reductase (NADH) [EC:1.6.5.4]+ko01100//Metabolic pathways+ko00053//Ascorbate and aldarate metabolism	OLP83140.1|4.2e-108|Nitrite reductase [NAD(P)H] large subunit [Symbiodinium microadriaticum]	Nitrite reductase
SymbC1.scaffold640.2	N assimilation	8.15	5.95	5.31	3.18	4.53	4.47	6.37	6.09	6.62	7.59	6.73	8.26	6.26	6.72	4.93	6.58	7.24	8.03	-0.636661	0.0480287	0.00404887	0.040843	0.961998	0.788299	0.151942	0.5619	0.373675	-0.120302	0.86323	0.522962	0.024083	0.999989	0.88975	-0.0858882	0.833659	0.562581	0.698077	0.00418592	0.000533495	-0.634503	0.0173126	0.00137867	0.0278415	0.984723	0.865872	K08232//monodehydroascorbate reductase (NADH) [EC:1.6.5.4]+ko01100//Metabolic pathways+ko00053//Ascorbate and aldarate metabolism	OLQ03694.1|0.0e+00|Nitrite reductase [NAD(P)H] large subunit [Symbiodinium microadriaticum]	Nitrite reductase
BGI_novel_G008611	N assimilation	9.73	6.83	7.3	8.31	7.58	9.36	9.1	7.22	7.67	14.12	10.78	8.63	13.91	12.13	10.78	5.45	7.66	6.66	0.165958	0.826576	0.565087	0.388612	0.502556	0.121363	-0.956709	0.00252219	0.000425397	0.591851	0.149833	0.0140564	-0.00167685	0.999989	0.994521	0.617323	0.0367948	0.00539678	-0.453582	0.284247	0.136251	-0.206328	0.710036	0.448457	-0.668979	0.290012	0.0188553	K01915//glutamine synthetase [EC:6.3.1.2]+ko00250//Alanine, aspartate and glutamate metabolism+ko00910//Nitrogen metabolism+ko00220//Arginine biosynthesis+ko01230//Biosynthesis of amino acids+ko01100//Metabolic pathways+ko00630//Glyoxylate and dicarboxylate metabolism	CAE7304114.1|1e-85|Lgsn [Symbiodinium natans]	Glutamine synthetase
SymbC1.scaffold11723.2	N assimilation	5.61	4.32	4.47	4.62	4.57	5.18	6.65	5	7.01	3.81	3.66	4.44	7.4	7.14	6.69	3.99	2.99	2.77	0.0848441	0.878598	0.689808	-0.632847	0.0132311	0.000673345	-1.20384	1.74658e-08	6.81379e-10	0.579227	0.0277609	0.000876137	-0.325377	0.999989	0.0783766	0.257217	0.302912	0.091816	-0.659513	0.020634	0.00416077	0.398885	0.205255	0.0590387	-0.265592	0.78299	0.238544	K01915//glutamine synthetase [EC:6.3.1.2]+ko00250//Alanine, aspartate and glutamate metabolism+ko00910//Nitrogen metabolism+ko00220//Arginine biosynthesis+ko01230//Biosynthesis of amino acids+ko01100//Metabolic pathways+ko00630//Glyoxylate and dicarboxylate metabolism;K01915//glutamine synthetase [EC:6.3.1.2]+ko00250//Alanine, aspartate and glutamate metabolism+ko00910//Nitrogen metabolism+ko0022…	OLQ02004.1|3.6e-264|Type-3 glutamine synthetase [Symbiodinium microadriaticum]	Glutamine synthetase, type III
SymbC1.scaffold1843.1	N assimilation	32.61	16.96	11.03	6.59	15.87	7.42	23.18	24.81	20.92	25.71	22.65	17.32	13.14	12.08	9.79	22.93	16.94	28.69	-0.818316	0.0590764	0.00564934	-0.095021	0.876804	0.484898	0.835632	1.25833e-05	1.00427e-06	-0.608947	0.124937	0.0103366	-0.128905	0.999989	0.643399	-0.860425	5.48536e-10	3.71966e-12	1.03816	0.000567237	3.88473e-05	-0.930405	0.00241011	5.16227e-05	0.0651404	0.958979	0.720072	K01915//glutamine synthetase [EC:6.3.1.2]+ko00250//Alanine, aspartate and glutamate metabolism+ko00910//Nitrogen metabolism+ko00220//Arginine biosynthesis+ko01230//Biosynthesis of amino acids+ko01100//Metabolic pathways+ko00630//Glyoxylate and dicarboxylate metabolism;K01915//glutamine synthetase [EC:6.3.1.2]+ko00250//Alanine, aspartate and glutamate metabolism+ko00910//Nitrogen metabolism+ko0022…	OLP96678.1|2.7e-262|Type-3 glutamine synthetase [Symbiodinium microadriaticum]	Glutamine synthetase, type III
SymbC1.scaffold2014.6	N assimilation	7.24	7.69	8.9	7.47	7.95	8.9	8.51	7.83	9.13	7.12	5.98	6.73	10.31	7.77	8.23	6.32	5.79	5.8	0.105587	0.841814	0.590465	-0.392037	0.113912	0.0117643	-0.59989	0.00282811	0.000485202	0.150452	0.800103	0.396492	-0.0823123	0.999989	0.614797	0.0848097	0.829558	0.551258	-0.530333	0.0211272	0.00428288	0.436263	0.0927869	0.0181276	-0.104085	0.931395	0.554835	K01915//glutamine synthetase [EC:6.3.1.2]+ko00250//Alanine, aspartate and glutamate metabolism+ko00910//Nitrogen metabolism+ko00220//Arginine biosynthesis+ko01230//Biosynthesis of amino acids+ko01100//Metabolic pathways+ko00630//Glyoxylate and dicarboxylate metabolism;K01915//glutamine synthetase [EC:6.3.1.2]+ko00250//Alanine, aspartate and glutamate metabolism+ko00910//Nitrogen metabolism+ko0022…	OLQ02004.1|3.1e-307|Type-3 glutamine synthetase [Symbiodinium microadriaticum]	Glutamine synthetase, type III
SymbC1.scaffold303.3	N assimilation	20.5	20.39	22.29	44.8	41.47	36.3	22.26	20.65	26.19	29.36	36.41	46.71	35.22	33.16	31.41	27.14	31.95	26.54	0.982536	0.000422641	3.82053e-06	0.612773	0.0313752	0.0020314	-0.343366	0.159676	0.0657551	0.65893	0.0187007	0.000460028	-0.106519	0.999989	0.589869	0.570917	0.00694672	0.000674415	-0.641918	0.00991243	0.00161508	0.26916	0.453514	0.201315	-0.374267	0.530432	0.075292	K01915//glutamine synthetase [EC:6.3.1.2]+ko00250//Alanine, aspartate and glutamate metabolism+ko00910//Nitrogen metabolism+ko00220//Arginine biosynthesis+ko01230//Biosynthesis of amino acids+ko01100//Metabolic pathways+ko00630//Glyoxylate and dicarboxylate metabolism;K01915//glutamine synthetase [EC:6.3.1.2]+ko00250//Alanine, aspartate and glutamate metabolism+ko00910//Nitrogen metabolism+ko0022…	OLQ02005.1|4.7e-59|Type-3 glutamine synthetase [Symbiodinium microadriaticum]	Glutamine synthetase, type III
SymbC1.scaffold11044.1	N assimilation	0.78	0.58	0.42	0.41	0.58	0.27	0.75	0.61	0.9	0.77	0.71	0.66	0.64	0.79	0.48	0.24	0.19	0.18	-0.307802	0.735631	0.429193	-0.0829452	0.962648	0.789779	-1.43206	0.0071508	0.00144153	0.112987	0.928734	0.720779	-0.215422	0.999989	0.446077	-0.116829	0.890777	0.691562	-0.873765	0.169739	0.0675378	-0.468925	0.449024	0.197783	-1.33444	0.0508053	0.000782133	K00264//glutamate synthase (NADH) [EC:1.4.1.14]+ko00250//Alanine, aspartate and glutamate metabolism+ko00910//Nitrogen metabolism+ko01230//Biosynthesis of amino acids+ko01100//Metabolic pathways+ko01110//Biosynthesis of secondary metabolites	AQX43168.1|6.1e-274|NADH-dependent glutamate synthase [Pinus pinaster]	Glutamate synthase (NADH)
SymbC1.scaffold1423.12	N assimilation	0.48	0.44	0.22	0.54	0.77	0.45	0.79	0.48	0.79	0.79	0.57	0.82	0.62	0.61	0.49	0.09	0.04	0.22	0.460817	0.597038	0.277237	0.0304629	0.9904	0.930978	-1.58389	0.0146253	0.00338503	0.34969	0.728305	0.303533	-0.401197	0.999989	0.171579	-0.114979	0.903829	0.723693	-1.54868	0.0172229	0.00327793	-0.110632	0.90242	0.775871	-1.47407	0.0579356	0.000967151	K00264//glutamate synthase (NADH) [EC:1.4.1.14]+ko00250//Alanine, aspartate and glutamate metabolism+ko00910//Nitrogen metabolism+ko01230//Biosynthesis of amino acids+ko01100//Metabolic pathways+ko01110//Biosynthesis of secondary metabolites	ATC20501.1|0e-00|symbiodinium glutamate synthase [Tridacna squamosa]	Glutamate synthase (NADH)
SymbC1.scaffold3935.2	N assimilation	41.74	32.88	22.06	6.2	19.61	12.17	29.05	30.14	25.9	32.04	23.39	26.77	15.76	18.9	12.53	35.48	23.7	39.97	-1.11703	0.00427816	9.66121e-05	-0.081352	0.914201	0.614738	0.913103	0.000106027	1.12315e-05	-0.854113	0.00551979	6.80016e-05	0.163336	0.999989	0.38491	-0.712728	0.000366528	1.95359e-05	1.17726	0.00049376	3.2354e-05	-0.871776	0.0117797	0.00075084	0.260637	0.732364	0.189773	K08867//WNK lysine deficient protein kinase [EC:2.7.11.1];K21867//potassium channel;K21867//potassium channel;K08867//WNK lysine deficient protein kinase [EC:2.7.11.1]	OLQ13322.1|1.4e-12|NAD-specific glutamate dehydrogenase [Symbiodinium microadriaticum]	NAD-specific glutamate dehydrogenase
SymbC1.scaffold7783.2	N assimilation	14.26	11.65	9.63	3.67	7.47	4.28	9.28	11.77	10.04	13.35	10.68	10.75	8.72	9.07	6.09	13.47	10.25	14.65	-1.01773	0.00396599	8.75e-05	0.117878	0.895936	0.520683	0.549195	0.0332825	0.00920411	-0.457829	0.224915	0.027991	0.173619	0.999989	0.360053	-0.2747	0.407391	0.143494	1.12889	0.00023437	1.21e-05	-0.933613	0.0042482	0.00013409	0.142253	0.910419	0.469048	K00814//alanine transaminase [EC:2.6.1.2]+ko00250//Alanine, aspartate and glutamate metabolism+ko00220//Arginine biosynthesis+ko01230//Biosynthesis of amino acids+ko01100//Metabolic pathways+ko00710//Carbon fixation in photosynthetic organisms+ko01210//2-Oxocarboxylic acid metabolism+ko01200//Carbon metabolism;K00814//alanine transaminase [EC:2.6.1.2]+ko00250//Alanine, aspartate and glutamate met…	AIT69933.1|5.4e-62|alanine transaminase [Ahnfeltiopsis flabelliformis]	alanine transaminase
SymbC1.scaffold3944.1	N assimilation	7.7	5.81	6.77	8.1	9.89	6.5	6.99	6.26	7.17	9.15	10.61	9.6	7.5	4.67	5.3	9.53	10.34	12.26	0.3302	0.43361	0.154276	0.460938	0.121429	0.0129122	0.739787	0.00334232	0.00058946	-0.139248	0.86964	0.534407	-0.0004473	0.999989	0.998199	-0.130156	0.805017	0.514417	0.25748	0.412706	0.23168	-0.104169	0.817636	0.621729	0.130662	0.911369	0.486312	K00818//acetylornithine aminotransferase [EC:2.6.1.11]+ko00220//Arginine biosynthesis+ko01230//Biosynthesis of amino acids+ko01100//Metabolic pathways+ko01110//Biosynthesis of secondary metabolites+ko01210//2-Oxocarboxylic acid metabolism;K00818//acetylornithine aminotransferase [EC:2.6.1.11]+ko00220//Arginine biosynthesis+ko01230//Biosynthesis of amino acids+ko01100//Metabolic pathways+ko01110//…	ADV91221.1|3.6e-78|mitochondrial acetylornithine aminotransferase [Karlodinium veneficum]	acetylornithine aminotransferase, mitochondrial
BGI_novel_G005439	N assimilation	51.76	56.33	50.98	25.51	48.61	33.34	50.83	49.67	47.87	47.23	49.32	54.16	42.72	37.87	34.2	56.94	56.43	62.82	-0.46776	0.112349	0.0162891	-0.00874615	0.992997	0.939456	0.496702	0.000388994	4.90327e-05	-0.396279	0.0617804	0.00329942	0.106277	0.999989	0.378485	-0.278932	0.0523503	0.00838102	0.579347	0.0106847	0.00177252	-0.329454	0.235883	0.0725737	0.227815	0.509153	0.0667313	K01427//urease [EC:3.5.1.5]+ko00220//Arginine biosynthesis+ko00230//Purine metabolism+ko01100//Metabolic pathways	QMT62885.1|1e-163|urease [uncultured Cladocopium]	urease
SymbC1.scaffold2891.2	N assimilation	25.38	26.19	23.91	15.93	25.15	16.08	26.88	25.81	29.55	25	23.1	26.34	21.66	18.99	17.47	31.35	32.47	28.65	-0.299098	0.441447	0.15971	-0.169245	0.744714	0.285104	0.539049	0.00874291	0.00183251	-0.292687	0.427923	0.0938514	-0.10519	0.999989	0.510957	-0.390843	0.0627077	0.0105402	0.549626	0.0329371	0.0076819	-0.214745	0.569282	0.295666	0.310116	0.504239	0.0644838	K01427//urease [EC:3.5.1.5]+ko00220//Arginine biosynthesis+ko00230//Purine metabolism+ko01100//Metabolic pathways;K01427//urease [EC:3.5.1.5]+ko00220//Arginine biosynthesis+ko00230//Purine metabolism+ko01100//Metabolic pathways	OLP91264.1|1.1e-36|Urease subunit alpha [Symbiodinium microadriaticum]	urease
SymbC1.scaffold2022.5	N assimilation	1.6	1.37	1.93	1.43	2.23	1.91	2	1.67	2.08	1.63	2.38	1.94	1.92	1.71	1.56	0.76	1.06	1.08	0.218789	0.771479	0.478849	0.0291642	0.987233	0.913368	-0.853433	0.0408811	0.0118211	0.102529	0.9241	0.708005	-0.152421	0.999989	0.549454	-0.0487595	0.949854	0.845472	-0.940378	0.02793	0.0061922	0.0378143	0.961814	0.897237	-0.875721	0.176687	0.0068224	K03190//urease accessory protein;K03188//urease accessory protein	CAE7215433.1|5e-121|ureD [Symbiodinium pilosum]	urease accessory protein
SymbC1.scaffold1415.4	N assimilation	33.5	39.3	36.05	37.44	37.92	38.31	32.07	30.46	35.31	26.77	35.54	33.85	44.69	39.36	39.05	29.01	34.42	26.13	0.145316	0.701785	0.385371	-0.0476873	0.951532	0.734681	-0.556123	0.00082334	0.00011626	0.221726	0.476562	0.116713	0.156668	0.999989	0.264794	0.403662	0.00305643	0.000249393	-0.45672	0.0296117	0.00668656	0.377713	0.113488	0.0246401	-0.0911624	0.931395	0.585001		OLQ06455.1|1.5e-07|High-affinity nickel transport protein [Symbiodinium microadriaticum]	High-affinity nickel transport protein
SymbC1.scaffold2613.8	N assimilation	27.44	33.34	32.75	57.37	47.32	46.26	32.43	24.71	36.42	38.35	40	42.79	31.89	29.07	30.18	35.45	30.76	36.25	0.747505	0.00144552	1.99579e-05	0.335159	0.0837101	0.007651	0.0544287	0.755868	0.613499	0.0161273	0.983116	0.906135	0.0144741	0.999989	0.923667	0.0479008	0.880761	0.673599	-0.677417	0.000179129	8.46687e-06	0.461329	0.0261091	0.00262252	-0.230625	0.430225	0.0436665	K11323//histone arginine demethylase JMJD6 [EC:1.14.11.-];K01414//oligopeptidase A [EC:3.4.24.70];K01673//carbonic anhydrase [EC:4.2.1.1]+ko00910//Nitrogen metabolism;K11323//histone arginine demethylase JMJD6 [EC:1.14.11.-];K01414//oligopeptidase A [EC:3.4.24.70];K11323//histone arginine demethylase JMJD6 [EC:1.14.11.-];K01414//oligopeptidase A [EC:3.4.24.70]	OLP91947.1|4.9e-71|Carbonic anhydrase 2 [Symbiodinium microadriaticum]	Carbonic anhydrase 2
SymbC1.scaffold3008.2	N assimilation	9.49	5.61	3.68	4.58	8.57	4.46	6.29	5.97	5.38	15.27	12.18	12.65	4.46	5.21	3.82	14.33	11.44	16.85	-0.00682166	0.993469	0.980861	1.10239	6.1432e-11	2.746e-13	1.50644	5.48458e-15	5.06598e-17	-0.341448	0.561052	0.163966	0.0706032	0.999989	0.754211	-0.283283	0.323945	0.101419	1.11247	3.2889e-05	8.39259e-07	-0.979236	0.000509772	2.91784e-06	0.0923643	0.931395	0.569711	K01673//carbonic anhydrase [EC:4.2.1.1]+ko00910//Nitrogen metabolism	OLP85737.1|1.3e-283|Carbonic anhydrase 2 [Symbiodinium microadriaticum]	Carbonic anhydrase 2
SymbC1.scaffold3373.8	N assimilation	3.95	3.1	2.98	3.5	3.5	3.24	3.75	3.37	4.96	3.92	3.06	4.63	3.64	3.28	3.07	2.04	2.15	2.36	0.110709	0.85462	0.646363	-0.0731185	0.951787	0.739745	-0.686036	0.0212981	0.0053318	0.0499526	0.958812	0.818205	-0.212779	0.999989	0.320401	-0.162675	0.733967	0.4172	-0.724435	0.0220175	0.00452589	-0.0227592	0.97273	0.923999	-0.7464	0.109884	0.00283003	K01673//carbonic anhydrase [EC:4.2.1.1]+ko00910//Nitrogen metabolism;K01673//carbonic anhydrase [EC:4.2.1.1]+ko00910//Nitrogen metabolism;K01673//carbonic anhydrase [EC:4.2.1.1]+ko00910//Nitrogen metabolism;K01673//carbonic anhydrase [EC:4.2.1.1]+ko00910//Nitrogen metabolism;K01673//carbonic anhydrase [EC:4.2.1.1]+ko00910//Nitrogen metabolism;K01673//carbonic anhydrase [EC:4.2.1.1]+ko00910//Nitro…	OLP96485.1|3.1e-226|Twitchin [Symbiodinium microadriaticum]	Carbonic anhydrase 2
SymbC1.scaffold3829.1	N assimilation	67.4	80.14	76.06	143.03	133.05	108.51	78.75	65.61	91.18	102.1	116.78	146.7	76.18	76.96	68	127.63	117.45	123.84	0.805821	0.000275368	2.12152e-06	0.541198	0.00410976	0.000154724	0.577231	7.05812e-07	4.08498e-08	0.0199531	0.973794	0.879695	-0.0346603	0.999989	0.808059	0.000306519	0.998908	0.997793	-0.214661	0.300806	0.147581	0.254431	0.366241	0.141714	0.0268149	0.980859	0.850411	K01673//carbonic anhydrase [EC:4.2.1.1]+ko00910//Nitrogen metabolism	OLP96485.1|1.6e-95|Twitchin [Symbiodinium microadriaticum]	Carbonic anhydrase 2
SymbC1.scaffold3829.2	N assimilation	21.67	18.28	18.21	27.17	35.91	29.01	24.82	20.56	27.86	33.51	32.93	35.56	22.62	20.19	18.86	19.62	15.33	21.99	0.730646	0.000150495	9.91425e-07	0.441243	0.00375146	0.000138318	-0.235107	0.187272	0.0806835	0.134971	0.717579	0.290847	-0.314374	0.999989	0.0210196	-0.17292	0.35281	0.114965	-0.817547	1.19638e-05	2.17444e-07	-0.00672434	0.98663	0.960931	-0.841734	7.76054e-07	5.18204e-10	K01673//carbonic anhydrase [EC:4.2.1.1]+ko00910//Nitrogen metabolism;K01673//carbonic anhydrase [EC:4.2.1.1]+ko00910//Nitrogen metabolism	OLQ00474.1|1.8e-137|Carbonic anhydrase 2 [Symbiodinium microadriaticum]	Carbonic anhydrase 2
SymbC1.scaffold5192.3	N assimilation	5.47	4.57	5.56	1.87	4.61	3.77	5.72	4.9	4.47	4.48	4.86	4.67	3.21	3.61	2.61	6.7	6.5	7.03	-0.44326	0.453418	0.167223	-0.13821	0.90932	0.592438	0.926962	0.00654227	0.00129896	-0.556394	0.272561	0.0395969	0.04394	0.999989	0.85447	-0.51	0.191008	0.0471617	0.76554	0.0553008	0.0152541	-0.2374	0.710036	0.447882	0.490477	0.487897	0.0593845	K01674//carbonic anhydrase [EC:4.2.1.1]+ko00910//Nitrogen metabolism	OLP96482.1|2.3e-47|Receptor-type tyrosine-protein phosphatase F [Symbiodinium microadriaticum]	Carbonic anhydrase 2
SymbC1.scaffold5667.8	N assimilation	2.77	6.42	3.87	5.62	8.05	9.51	4.47	4.17	4.14	7.34	8.42	10.67	3.05	3.92	4.03	9.08	9.73	11.86	0.748289	0.156158	0.0277496	0.854287	0.0299401	0.00190108	1.26838	0.000263827	3.14222e-05	-0.129024	0.914879	0.682457	0.0196394	0.999989	0.944378	-0.105824	0.900359	0.713003	0.263567	0.547911	0.354588	-0.0395319	0.958449	0.888756	0.199885	0.901962	0.445736	K01673//carbonic anhydrase [EC:4.2.1.1]+ko00910//Nitrogen metabolism	OLQ00474.1|8.0e-62|Carbonic anhydrase 2 [Symbiodinium microadriaticum]	Carbonic anhydrase 2
SymbC1.scaffold2715.8	N assimilation	22.44	24.16	31.94	50.45	43.96	41.08	23.62	31.41	27.17	26.19	35.77	38.89	37.04	37.83	38.92	37.85	42.06	30.28	0.730548	0.0162309	0.000730353	0.178935	0.75633	0.297317	-0.115273	0.638037	0.456342	0.473564	0.12626	0.0105373	-0.0915654	0.999989	0.616027	0.410425	0.0184711	0.00227312	-0.356176	0.145146	0.0548915	0.484778	0.0829316	0.0153789	0.122802	0.920108	0.511214	K01725//cyanate lyase [EC:4.2.1.104]+ko00910//Nitrogen metabolism;K01725//cyanate lyase [EC:4.2.1.104]+ko00910//Nitrogen metabolism;K01725//cyanate lyase [EC:4.2.1.104]+ko00910//Nitrogen metabolism;K01725//cyanate lyase [EC:4.2.1.104]+ko00910//Nitrogen metabolism	OLP87966.1|1.8e-66|Cyanate hydratase [Symbiodinium microadriaticum]	cyanate lyase
SymbC1.scaffold2209.9	N assimilation	147.57	118.65	96.9	68.16	114.25	77.37	117.89	122.01	117.38	150.53	137.9	135.41	78.19	72.9	55.96	158.93	134.57	173.35	-0.388772	0.159609	0.0287741	0.21254	0.0417721	0.00294926	1.05543	2.01016e-18	1.02654e-20	-0.718139	0.000173068	3.91874e-07	0.0262338	0.999989	0.828789	-0.699701	3.65632e-14	6.42802e-17	0.719225	0.000155859	7.00579e-06	-0.549873	0.00559848	0.000219646	0.145753	0.687124	0.156538	K11541//carbamoyl-phosphate synthase / aspartate carbamoyltransferase [EC:6.3.5.5 2.1.3.2]+ko00250//Alanine, aspartate and glutamate metabolism+ko01100//Metabolic pathways+ko00240//Pyrimidine metabolism;K11540//carbamoyl-phosphate synthase / aspartate carbamoyltransferase / dihydroorotase [EC:6.3.5.5 2.1.3.2 3.5.2.3]+ko00250//Alanine, aspartate and glutamate metabolism+ko01100//Metabolic pathways…	OLQ01895.1|0.0e+00|Protein pyrABCN [Symbiodinium microadriaticum]	carbamoyl-phosphate synthase
SymbC1.scaffold26544.1	N assimilation	51.67	37.79	24.32	12.8	29.1	15.43	37.25	38.81	37.47	55.87	43.77	35.45	22.95	21.51	13.69	47.1	37.65	52.5	-0.816358	0.0311829	0.0020647	0.204917	0.584509	0.163813	1.09655	2.88275e-08	1.18709e-09	-0.796295	0.014107	0.000303254	0.00240523	0.999989	0.989784	-0.839316	1.43915e-06	3.05219e-08	1.0894	8.50349e-05	3.04358e-06	-1.00732	0.000923393	8.90897e-06	0.0288248	0.985396	0.868263	K11541//carbamoyl-phosphate synthase / aspartate carbamoyltransferase [EC:6.3.5.5 2.1.3.2]+ko00250//Alanine, aspartate and glutamate metabolism+ko01100//Metabolic pathways+ko00240//Pyrimidine metabolism;K11540//carbamoyl-phosphate synthase / aspartate carbamoyltransferase / dihydroorotase [EC:6.3.5.5 2.1.3.2 3.5.2.3]+ko00250//Alanine, aspartate and glutamate metabolism+ko01100//Metabolic pathways…	OLQ01895.1|1.7e-135|Protein pyrABCN [Symbiodinium microadriaticum]	carbamoyl-phosphate synthase
SymbC1.scaffold1298.6	SM	2.46	2.52	2.8	2.88	3.53	2.67	2.9	3	3	2.37	2.47	2.64	3.68	3.4	3.34	1.84	0.44	2.1	0.265112	0.730027	0.419566	-0.225962	0.862098	0.449476	-1.19551	0.0123112	0.0027522	0.38272	0.579737	0.175781	-0.133051	0.999989	0.619502	0.257823	0.655223	0.327676	-0.992743	0.060359	0.0171381	0.361093	0.529333	0.26086	-0.580565	0.666052	0.142731	K11086//small nuclear ribonucleoprotein B and B'+ko03040//Spliceosome;K02184//formin 2;K13448//calcium-binding protein CML+ko04626//Plant-pathogen interaction;K02184//formin 2;K02184//formin 2	OLP91316.1|3.0e-51|hypothetical protein AK812_SmicGene26997, partial [Symbiodinium microadriaticum]	small nuclear ribonucleoprotein B and B'
SymbC1.scaffold3870.8	SM	24.45	20.64	16.84	10.11	19.38	11.21	21.38	22.44	19.58	23.82	22.32	23.01	17.57	15.44	12.39	27.36	24.7	32.24	-0.510496	0.114223	0.0167141	0.0914497	0.841716	0.405948	0.771621	3.68518e-07	1.98168e-08	-0.367853	0.177183	0.0187223	-0.026587	0.999989	0.847909	-0.390919	0.00839498	0.000846878	0.919893	0.000114692	4.6843e-06	-0.607149	0.0168768	0.0013252	0.287468	0.315547	0.022685	K11086//small nuclear ribonucleoprotein B and B'+ko03040//Spliceosome;K04733//interleukin-1 receptor-associated kinase 4 [EC:2.7.11.1]	OLP89334.1|7.8e-179|hypothetical protein AK812_SmicGene29224 [Symbiodinium microadriaticum]	small nuclear ribonucleoprotein B and B'
SymbC1.scaffold279.1	SM	3.47	4.15	4.08	5.28	5.62	5.17	4.19	5.15	4.84	4.14	5.7	4.9	4.73	5.18	3.96	1.65	1.55	1.83	0.494657	0.217206	0.0480747	0.0220274	0.988882	0.922083	-1.47021	4.45031e-06	3.16185e-07	0.257971	0.698749	0.270706	-0.219531	0.999989	0.323428	0.0442129	0.946048	0.832111	-1.67511	4.89857e-07	3.03613e-09	0.254706	0.559316	0.286856	-1.37447	0.000515855	1.14819e-06	K11086//small nuclear ribonucleoprotein B and B'+ko03040//Spliceosome;K12821//pre-mRNA-processing factor 40+ko03040//Spliceosome;K12831//splicing factor 3B subunit 4+ko03040//Spliceosome;K09560//suppressor of tumorigenicity protein 13;K02184//formin 2	PNW72906.1|1.9e-15|hypothetical protein CHLRE_14g611150v5 [Chlamydomonas reinhardtii]	small nuclear ribonucleoprotein B and B'
SymbC1.scaffold245.19	SM	14.03	13.34	12.74	18.19	17.05	17.87	17.27	14.7	19.88	24.64	21.66	15.51	18.77	15.41	23.5	8.09	9.72	14.34	0.45618	0.187241	0.0374463	0.191144	0.787917	0.333431	-0.988239	0.000341606	4.22682e-05	0.552912	0.098578	0.00711542	-0.325621	0.999989	0.0988395	0.236064	0.49608	0.197795	-0.843341	0.00577674	0.000813014	-0.0609948	0.902904	0.777365	-0.900356	0.0279809	0.000288045	K13171//serine/arginine repetitive matrix protein 1+ko03015//mRNA surveillance pathway+ko03013//RNA transport;K11086//small nuclear ribonucleoprotein B and B'+ko03040//Spliceosome	OLP92532.1|2.2e-79|Small nuclear ribonucleoprotein-associated protein B [Symbiodinium microadriaticum]	small nuclear ribonucleoprotein B and B'
BGI_novel_G000699	SM	55.76	62.05	75.58	93.27	73.16	73.02	58.25	66.6	76.03	51.85	56.66	66.92	73.89	88.55	76.78	45.78	57.91	37.06	0.396368	0.260787	0.0649492	-0.22144	0.619234	0.186646	-0.879354	4.26973e-05	3.99509e-06	0.353341	0.307527	0.0499808	-0.0402648	0.999989	0.821493	0.336743	0.0995797	0.0193943	-0.890507	0.00074272	5.5282e-05	0.601923	0.024453	0.00237871	-0.294468	0.687022	0.15632	K11087//small nuclear ribonucleoprotein D1+ko03040//Spliceosome		small nuclear ribonucleoprotein D1
BGI_novel_G000700	SM	0.28	1.69	1.4	18.16	16.46	11.37	1.66	1.12	4.23	14.65	21.04	27.78	3.92	3.65	2.52	12.36	13.69	15.67	2.79461	5.39239e-10	4.06416e-13	2.35489	5.56738e-11	2.47315e-13	1.74891	2.15234e-05	1.84692e-06	0.671367	0.294217	0.045917	-0.285297	0.999989	0.278801	0.306309	0.684928	0.359771	-0.26702	0.560494	0.367487	-0.257055	0.639541	0.366298	-0.539208	0.474903	0.0555476	K11087//small nuclear ribonucleoprotein D1+ko03040//Spliceosome		small nuclear ribonucleoprotein D1
SymbC1.scaffold3133.3	SM	38.52	44.4	49.96	79.95	40.42	55.95	46.55	43.25	52.65	39.92	40.63	54.58	49.11	51.11	63.7	32.38	45.04	31.16	0.476355	0.229028	0.0524309	-0.103282	0.888187	0.504075	-0.698925	0.000896545	0.000128546	0.341142	0.322398	0.0545877	-0.0794524	0.999989	0.618151	0.285334	0.163014	0.0377938	-0.807216	0.00728441	0.00109252	0.524137	0.106026	0.0223364	-0.290993	0.652656	0.134192	K11087//small nuclear ribonucleoprotein D1+ko03040//Spliceosome;K11087//small nuclear ribonucleoprotein D1+ko03040//Spliceosome	ABV22223.1|1.9e-40|small nuclear ribonucleoprotein Sm D1 [Karlodinium veneficum]	small nuclear ribonucleoprotein D1
BGI_novel_G011368	SM	232.99	262.94	289.13	332.81	255.99	271.77	256.59	264.07	282.43	229.55	255.9	259.23	339.81	369.05	396.4	204.79	199.57	177.55	0.230263	0.506731	0.203824	-0.141843	0.558656	0.150731	-1.04853	7.27055e-17	4.88964e-19	0.538335	0.00849867	0.000137619	-0.0195831	0.999989	0.875666	0.548966	1.44287e-07	2.17494e-09	-0.704014	0.000283736	1.54867e-05	0.377341	0.0947678	0.0187455	-0.344009	0.12802	0.00382898	K11096//small nuclear ribonucleoprotein D2+ko03040//Spliceosome		small nuclear ribonucleoprotein D2
SymbC1.scaffold11099.1	SM	171.18	210.23	211.42	310.35	227.98	245.45	189.51	170.62	193	162.96	185.39	213.97	250.09	238.29	289.58	171.93	190.41	134.46	0.484008	0.0812594	0.00958267	0.00443824	0.99997	0.969355	-0.744472	2.21523e-06	1.44468e-07	0.427712	0.0654945	0.0036159	0.113562	0.999989	0.38085	0.573451	2.52099e-07	4.13658e-09	-0.775425	0.000371039	2.2022e-05	0.622219	0.00677402	0.000308303	-0.164219	0.819842	0.28533	K11096//small nuclear ribonucleoprotein D2+ko03040//Spliceosome;K11096//small nuclear ribonucleoprotein D2+ko03040//Spliceosome	OLQ04332.1|2.8e-120|Small nuclear ribonucleoprotein Sm D2 [Symbiodinium microadriaticum]	small nuclear ribonucleoprotein D2
SymbC1.scaffold981.2	SM	136.69	169.59	175.33	284.05	184.29	172.22	170.24	158.58	159.43	147.9	172.19	195.95	187.96	213.48	212.09	129.17	149.17	120.49	0.490021	0.14488	0.024469	0.044102	0.947121	0.713682	-0.743727	3.06001e-07	1.60963e-08	0.396793	0.110417	0.00841714	-0.00627169	0.999989	0.963273	0.418864	0.000317519	1.65162e-05	-0.812437	0.000911893	7.23038e-05	0.470438	0.0926374	0.0180719	-0.354787	0.268096	0.016279	K11097//small nuclear ribonucleoprotein E+ko03040//Spliceosome;K11097//small nuclear ribonucleoprotein E+ko03040//Spliceosome	XP_031407597.1|7.2e-22|small nuclear ribonucleoprotein E-like [Punica granatum]	small nuclear ribonucleoprotein E
SymbC1.scaffold434.2	SM	236.83	268.32	271.08	414.05	255.47	345.51	265.36	257.84	285.53	232.79	235.16	282.98	300.83	335.83	348.75	193.2	219.76	179.39	0.471673	0.122334	0.0185696	-0.13805	0.611409	0.181804	-0.845975	1.30656e-10	3.05173e-12	0.393352	0.0572206	0.00288371	-0.046415	0.999989	0.684168	0.370799	0.000472665	2.64592e-05	-0.899006	7.5583e-05	2.57233e-06	0.587374	0.0186376	0.0015528	-0.324809	0.237595	0.012593	K11098//small nuclear ribonucleoprotein F+ko03040//Spliceosome	OLP98507.1|1.1e-24|hypothetical protein AK812_SmicGene19053 [Symbiodinium microadriaticum]	small nuclear ribonucleoprotein F
SymbC1.scaffold3123.1	SM	97.48	118.87	131.23	171.15	182.36	162.73	116.8	117.04	129.14	158.68	194.37	198.29	106.5	106.42	118.67	169.66	169.22	157.55	0.634884	0.00603165	0.000157088	0.557581	4.58445e-05	7.90422e-07	0.452575	0.000557158	7.3899e-05	-0.0060333	0.99469	0.968898	-0.0447971	0.999989	0.750263	-0.0366446	0.898394	0.708988	-0.190921	0.281517	0.134447	0.0665583	0.829218	0.644228	-0.142267	0.793337	0.250291	K11098//small nuclear ribonucleoprotein F+ko03040//Spliceosome	OLQ10710.1|2.6e-39|Alpha-methylacyl-CoA racemase [Symbiodinium microadriaticum]	small nuclear ribonucleoprotein F
SymbC1.scaffold752.3	U2	17.35	19.09	15.04	12	18.29	13.85	19.81	16.62	13.78	14.45	19.96	22.01	14.4	13.07	12.37	21.9	22.67	24.06	-0.127528	0.828076	0.567661	0.127626	0.899182	0.527283	0.646758	0.00306193	0.000532751	-0.278731	0.545434	0.155171	0.0401663	0.999989	0.834698	-0.225892	0.524666	0.218287	0.491243	0.0612674	0.0174952	-0.188161	0.676216	0.406248	0.273803	0.704258	0.16931	K12825//splicing factor 3A subunit 1+ko03040//Spliceosome;K12825//splicing factor 3A subunit 1+ko03040//Spliceosome		splicing factor 3A subunit 1
SymbC1.scaffold1346.4	U2	50.54	61.37	59.83	55.41	42.71	55.29	54.47	57.18	52.58	37.43	39.04	43.26	56.2	58.25	61.35	41.76	44.04	35.28	-0.0600394	0.909117	0.755585	-0.473345	0.00416858	0.000157575	-0.645735	5.13319e-05	4.94053e-06	0.0894428	0.876435	0.545462	0.0715557	0.999989	0.602307	0.181084	0.301839	0.0913098	-0.467526	0.0456544	0.0118412	0.502233	0.0401415	0.00507393	0.0227482	0.987059	0.882177	K12826//splicing factor 3A subunit 2+ko03040//Spliceosome;K04733//interleukin-1 receptor-associated kinase 4 [EC:2.7.11.1];K13412//calcium-dependent protein kinase [EC:2.7.11.1]+ko04626//Plant-pathogen interaction;K13412//calcium-dependent protein kinase [EC:2.7.11.1]+ko04626//Plant-pathogen interaction	OLP89715.1|2.9e-52|Calcium-dependent protein kinase 4 [Symbiodinium microadriaticum]	splicing factor 3A subunit 2
SymbC1.scaffold4479.7	U2	104.05	115.34	141.56	185.07	145.96	158.52	126.29	112.53	113.37	116.04	126.37	147.82	141.56	155.61	170.63	92.88	105.09	80.05	0.505475	0.0661696	0.00681571	0.126963	0.695244	0.241689	-0.843061	4.11904e-09	1.37129e-10	0.395543	0.122448	0.0099915	0.0640582	0.999989	0.641027	0.49266	4.15898e-06	1.03374e-07	-0.927546	3.35723e-06	3.85231e-08	0.476921	0.0310117	0.00341051	-0.46418	0.0596694	0.00101169	K12826//splicing factor 3A subunit 2+ko03040//Spliceosome;K12826//splicing factor 3A subunit 2+ko03040//Spliceosome;K12826//splicing factor 3A subunit 2+ko03040//Spliceosome	OLP78905.1|3.3e-135|Splicing factor 3A subunit 2 [Symbiodinium microadriaticum]	splicing factor 3A subunit 2
BGI_novel_G005751	U2	19.09	17.95	25.47	42.68	32.8	29.73	26.38	20.86	26.1	18.4	17.68	20.14	26.25	20.59	32.38	17.15	21.49	17.5	0.781766	0.0299444	0.00193004	-0.382035	0.380393	0.0728101	-0.601844	0.0458565	0.013604	0.355971	0.507797	0.132364	-0.183051	0.999989	0.395446	0.191396	0.667386	0.340632	-1.00513	0.000582058	4.02361e-05	0.996648	0.0013635	1.88039e-05	0.00483831	0.999964	0.983995	K12834//PHD finger-like domain-containing protein 5A+ko03040//Spliceosome		PHD finger-like domain-containing protein 5A
SymbC1.scaffold56.9	U2	122.14	136.33	184.74	257.52	211.69	204.88	151.68	145.87	168.62	164.35	179.24	181.79	210.22	223.55	235.76	145.74	162.72	146.85	0.590262	0.0209659	0.0010991	0.115172	0.675098	0.22507	-0.597311	1.23018e-07	5.87714e-09	0.552365	0.00991861	0.000170566	-0.059558	0.999989	0.668526	0.525073	7.71414e-08	1.06342e-09	-0.61101	0.000443626	2.79047e-05	0.449784	0.0230792	0.00219568	-0.177254	0.561517	0.0856371	K12828//splicing factor 3B subunit 1+ko03040//Spliceosome;K10418//dynein light chain LC8-type;K12828//splicing factor 3B subunit 1+ko03040//Spliceosome;K12828//splicing factor 3B subunit 1+ko03040//Spliceosome	OLQ10421.1|7.0e-148|hypothetical protein AK812_SmicGene5868, partial [Symbiodinium microadriaticum]	splicing factor 3B subunit 1
SymbC1.scaffold59.6	U2	7.49	5.7	6.21	6.17	6.02	6.2	7.62	5.14	7.96	7.09	5.8	5.32	7.69	7.39	5.41	3.62	3.35	3.75	0.0172312	0.984544	0.946366	-0.193489	0.847205	0.4141	-0.989499	0.00176488	0.000281317	0.120131	0.893327	0.60388	-0.0700536	0.999989	0.757456	0.0600212	0.926716	0.783058	-0.851505	0.0138369	0.00246737	0.159686	0.769333	0.528075	-0.683731	0.235545	0.0122484	K12831//splicing factor 3B subunit 4+ko03040//Spliceosome;K01051//pectinesterase [EC:3.1.1.11]+ko00040//Pentose and glucuronate interconversions+ko01100//Metabolic pathways;K05747//Wiskott-Aldrich syndrome protein+ko04144//Endocytosis;K04733//interleukin-1 receptor-associated kinase 4 [EC:2.7.11.1];K12831//splicing factor 3B subunit 4+ko03040//Spliceosome;K01051//pectinesterase [EC:3.1.1.11]+ko00…	KZM90563.1|2.0e-10|hypothetical protein DCAR_022072 [Daucus carota subsp. sativus]	splicing factor 3B subunit 4
SymbC1.scaffold4618.1	U2	73.84	48.16	43.38	17.84	38.5	30.24	52.06	60.14	48.87	51.42	53.96	41.99	42.12	43.4	35.46	57.09	45.6	69.25	-0.782443	0.0106177	0.000377127	-0.182436	0.595855	0.171388	0.31616	0.0681464	0.022124	-0.368323	0.235229	0.0303004	0.0315173	0.999989	0.849257	-0.336907	0.0224854	0.00292276	0.753582	0.00161888	0.000154755	-0.55857	0.0328719	0.00372651	0.163678	0.835142	0.302066	K12831//splicing factor 3B subunit 4+ko03040//Spliceosome;K22684//metacaspase-1 [EC:3.4.22.-];K01115//phospholipase D1/2 [EC:3.1.4.4]+ko04144//Endocytosis+ko01100//Metabolic pathways+ko01110//Biosynthesis of secondary metabolites+ko00564//Glycerophospholipid metabolism+ko00565//Ether lipid metabolism;K12831//splicing factor 3B subunit 4+ko03040//Spliceosome;K01115//phospholipase D1/2 [EC:3.1.4.4]…	OLP94623.1|2.7e-40|Protein lifeguard 1 [Symbiodinium microadriaticum]	splicing factor 3B subunit 4
BGI_novel_G010318	U2	49.12	63.4	64.41	84.52	69.29	77.29	61.11	62.61	62.95	56.78	55.37	61.97	88.15	94.13	94	54.94	64.95	49.93	0.455339	0.101449	0.0137018	-0.129807	0.660199	0.214524	-0.806358	8.6986e-09	3.12164e-10	0.663803	0.00138919	7.66698e-06	-0.0581537	0.999989	0.676176	0.641843	7.42261e-11	3.7284e-13	-0.565103	0.00537882	0.000742594	0.555274	0.00748223	0.000362628	-0.0248915	0.982666	0.856881	K11092//U2 small nuclear ribonucleoprotein A'+ko03040//Spliceosome		U2 small nuclear ribonucleoprotein A'
SymbC1.scaffold4992.7	U4/U6	130.76	171.08	226.76	375.04	199.56	236.15	214.4	179.48	184.06	198.68	181.99	182.14	255.65	267.72	287.31	156.39	184.71	156.14	0.690449	0.077636	0.00889182	-0.0822403	0.90932	0.568032	-0.855037	8.90408e-07	5.2602e-08	0.642288	0.0316687	0.0011079	-0.107916	0.999989	0.571351	0.578351	0.000162123	7.52677e-06	-0.868128	0.00252362	0.000274854	0.701395	0.0192452	0.00163683	-0.173264	0.829246	0.295732	K12625//U6 snRNA-associated Sm-like protein LSm6+ko03040//Spliceosome+ko03018//RNA degradation	GBG77219.1|1.6e-27|hypothetical protein CBR_g23546 [Chara braunii]	U6 snRNA-associated Sm-like protein LSm6
BGI_novel_G010771	U4/U6	127.25	141.04	156.08	182.57	146.34	160.96	142.2	141.19	147.3	130.08	131.27	134.85	171.2	173.87	206.19	115.03	136.47	113.82	0.292936	0.324159	0.0936209	-0.151434	0.446903	0.0971674	-0.706901	6.39736e-07	3.65972e-08	0.419598	0.0681738	0.0038666	-0.00719107	0.999989	0.953167	0.440011	0.000119103	5.14168e-06	-0.552082	0.00454903	0.000595902	0.462985	0.0236071	0.002266	-0.105931	0.88268	0.380993	K09567//peptidyl-prolyl isomerase H (cyclophilin H) [EC:5.2.1.8]+ko03040//Spliceosome		peptidyl-prolyl isomerase H (cyclophilin H)
SymbC1.scaffold961.2	U4/U6	40.08	25.1	20.58	17.22	23.74	18.12	33.39	31.37	32.28	39.43	31.35	26.77	21.43	20.84	17.28	34.51	24.32	47.72	-0.410391	0.221347	0.0495728	-0.0354286	0.958613	0.773565	0.666042	0.00096491	0.000139775	-0.392434	0.250755	0.0340053	-0.169766	0.999989	0.319765	-0.585941	6.67211e-07	1.24711e-08	0.683883	0.0055285	0.000768971	-0.539744	0.0159357	0.00121853	0.11935	0.927261	0.531776	K12844//U4/U6 small nuclear ribonucleoprotein PRP31+ko03040//Spliceosome;K12844//U4/U6 small nuclear ribonucleoprotein PRP31+ko03040//Spliceosome	OLQ07150.1|2.4e-211|U4/U6 small nuclear ribonucleoprotein Prp31 [Symbiodinium microadriaticum]	U4/U6 small nuclear ribonucleoprotein PRP31
SymbC1.scaffold6170.2	U4/U6	113.09	139.06	133.03	200.76	162.97	171.34	114.89	111.95	139.55	129.16	140.36	155.37	161.1	166.44	175.93	119.27	133.61	107.89	0.551263	0.027762	0.00170798	0.176234	0.532277	0.136151	-0.597451	1.58265e-05	1.29757e-06	0.431092	0.04398	0.00184167	0.0797643	0.999989	0.563009	0.539172	3.68648e-06	8.9706e-08	-0.696829	0.000317505	1.80036e-05	0.487874	0.0224931	0.00210565	-0.222893	0.581778	0.0954965	K12845//U4/U6 small nuclear ribonucleoprotein SNU13+ko03040//Spliceosome+ko03008//Ribosome biogenesis in eukaryotes;K12845//U4/U6 small nuclear ribonucleoprotein SNU13+ko03040//Spliceosome+ko03008//Ribosome biogenesis in eukaryotes	CAE6966948.1|2e-51|snu13 [Symbiodinium sp. CCMP2592]	U4/U6 small nuclear ribonucleoprotein SNU13
SymbC1.scaffold443.8	U4/U6	103.82	83.53	75.3	64.5	89.67	75.96	86.43	93.12	82.56	115.4	107.86	88.73	69.56	75.29	62.24	114.43	94.66	124.49	-0.108463	0.774085	0.482486	0.242248	0.133042	0.0147973	0.602609	6.66405e-07	3.83274e-08	-0.301999	0.17843	0.0190015	0.0143973	0.999989	0.905664	-0.280495	0.00590712	0.000555188	0.415409	0.0182848	0.00354639	-0.309611	0.123342	0.02789	0.0813503	0.924117	0.523716	K12662//U4/U6 small nuclear ribonucleoprotein PRP4+ko03040//Spliceosome;K06666//general transcriptional corepressor TUP1;K14611//solute carrier family 23 (nucleobase transporter), member 1/2;K12857//Prp8 binding protein+ko03040//Spliceosome;K06666//general transcriptional corepressor TUP1;K12662//U4/U6 small nuclear ribonucleoprotein PRP4+ko03040//Spliceosome;K12662//U4/U6 small nuclear ribonucle…	OQR96839.1|2.7e-64|hypothetical protein ACHHYP_13205 [Achlya hypogyna]	U4/U6 small nuclear ribonucleoprotein PRP4
SymbC1.scaffold291.12	U5	26.5	20.38	17.48	18	22.07	15.17	19.03	19.7	21.64	26.03	22.29	30.33	19.6	17.98	15.3	29.7	33.76	38.61	-0.638656	0.0522888	0.00460469	0.057881	0.90932	0.557514	0.99486	1.20258e-10	2.77532e-12	-0.435455	0.158091	0.0153538	0.00449812	0.999989	0.978068	-0.442559	0.000197285	9.45272e-06	1.19957	3.72448e-07	2.21485e-09	-0.682227	0.00459929	0.00015693	0.493017	0.0448249	0.000627355	K12854//pre-mRNA-splicing helicase BRR2 [EC:3.6.4.13]+ko03040//Spliceosome;K12854//pre-mRNA-splicing helicase BRR2 [EC:3.6.4.13]+ko03040//Spliceosome;K12854//pre-mRNA-splicing helicase BRR2 [EC:3.6.4.13]+ko03040//Spliceosome;K12854//pre-mRNA-splicing helicase BRR2 [EC:3.6.4.13]+ko03040//Spliceosome;K12854//pre-mRNA-splicing helicase BRR2 [EC:3.6.4.13]+ko03040//Spliceosome;K12854//pre-mRNA-splicin…	OAE19924.1|0.0e+00|hypothetical protein AXG93_1130s1780 [Marchantia polymorpha subsp. ruderalis]	pre-mRNA-splicing helicase BRR2
SymbC1.scaffold2924.8	U5	36.61	21.87	21.13	18.26	26.13	21.02	29.21	28.03	25.42	40.85	36.57	30.91	21.41	21.59	15.68	37.4	28.83	47.97	-0.156532	0.796739	0.518156	0.329324	0.313968	0.0532471	0.792944	0.00131845	0.000200076	-0.313421	0.559044	0.162372	-0.0564966	0.999989	0.780058	-0.378075	0.153816	0.0348023	0.623467	0.0255993	0.00551752	-0.525085	0.0623475	0.00989348	0.0675536	0.961495	0.735358	K12858//ATP-dependent RNA helicase DDX23/PRP28 [EC:3.6.4.13]+ko03040//Spliceosome;K12858//ATP-dependent RNA helicase DDX23/PRP28 [EC:3.6.4.13]+ko03040//Spliceosome	OLP85134.1|2.2e-96|putative ATP-dependent RNA helicase DDX23 [Symbiodinium microadriaticum]	ATP-dependent RNA helicase DDX23/PRP28
SymbC1.scaffold10265.1	U5	33.85	20.7	15.81	9	22.15	10.83	26.18	28.77	24.63	34.94	35.18	27.4	17.46	16.33	11.36	36.97	29.87	43.86	-0.382234	0.324141	0.0935669	0.278258	0.119145	0.0125648	1.00809	2.59657e-11	5.14711e-13	-0.437321	0.170158	0.0174416	-0.163228	0.999989	0.324855	-0.62039	3.971e-06	9.7405e-08	0.943233	5.56571e-05	1.66623e-06	-0.807419	0.00119084	1.4542e-05	0.103111	0.900044	0.440356	K12858//ATP-dependent RNA helicase DDX23/PRP28 [EC:3.6.4.13]+ko03040//Spliceosome;K12858//ATP-dependent RNA helicase DDX23/PRP28 [EC:3.6.4.13]+ko03040//Spliceosome;K12858//ATP-dependent RNA helicase DDX23/PRP28 [EC:3.6.4.13]+ko03040//Spliceosome	OLP85135.1|4.8e-234|DEAD-box ATP-dependent RNA helicase 21 [Symbiodinium microadriaticum]	ATP-dependent RNA helicase DDX23/PRP28
SymbC1.scaffold2924.9	U5	19.35	11.44	7.44	4.06	11.31	7.02	12.81	14.57	11.65	18.67	15.72	11.25	9.23	6.81	3.82	16.77	13.41	20.62	-0.583515	0.277069	0.0721596	0.175652	0.839103	0.402538	1.17311	0.000111648	1.18985e-05	-0.683704	0.163561	0.0163364	-0.0228607	0.999989	0.924051	-0.774092	0.00844258	0.000852857	0.991349	0.00486983	0.000652746	-0.780724	0.0403389	0.00511437	0.148692	0.922044	0.516562	K12858//ATP-dependent RNA helicase DDX23/PRP28 [EC:3.6.4.13]+ko03040//Spliceosome;K12858//ATP-dependent RNA helicase DDX23/PRP28 [EC:3.6.4.13]+ko03040//Spliceosome;K12858//ATP-dependent RNA helicase DDX23/PRP28 [EC:3.6.4.13]+ko03040//Spliceosome	OLP85135.1|2.0e-75|DEAD-box ATP-dependent RNA helicase 21 [Symbiodinium microadriaticum]	ATP-dependent RNA helicase DDX23/PRP28
SymbC1.scaffold9376.1	U5	16.81	12.47	12.38	9.53	10.14	9.22	12.88	11.94	14.26	11.09	10.82	12.93	10.64	10.16	8	15.95	13.52	18.9	-0.414004	0.162834	0.0297632	-0.187336	0.674218	0.224346	0.620903	0.0015576	0.000242322	-0.438977	0.136728	0.0120931	0.0908699	0.999989	0.572516	-0.340859	0.101742	0.0199622	0.597717	0.00715602	0.00106587	-0.109572	0.786769	0.553471	0.462221	0.171326	0.00646845	K12856//pre-mRNA-processing factor 8+ko03040//Spliceosome;K12856//pre-mRNA-processing factor 8+ko03040//Spliceosome	OLP96264.1|5.8e-251|Pre-mRNA-processing-splicing factor 8 [Symbiodinium microadriaticum]	pre-mRNA-processing factor 8
SymbC1.scaffold759.3	U5	24.37	15.58	12.63	13.3	14.5	12.97	19.62	17.76	19.27	21.8	19.28	15.32	16.96	17.04	12.77	19.77	16.05	26.43	-0.343608	0.377924	0.121646	0.110812	0.812012	0.364636	0.728757	6.5283e-05	6.5201e-06	-0.289254	0.533021	0.147226	-0.114332	0.999989	0.537608	-0.424941	0.000651638	3.90933e-05	0.785958	0.000424089	2.6285e-05	-0.564963	0.00907679	0.000486752	0.192949	0.812721	0.277879	K12852//116 kDa U5 small nuclear ribonucleoprotein component+ko03040//Spliceosome;K12852//116 kDa U5 small nuclear ribonucleoprotein component+ko03040//Spliceosome;K12852//116 kDa U5 small nuclear ribonucleoprotein component+ko03040//Spliceosome;K20283//golgin subfamily A member 4;K10400//kinesin family member 15;K20286//TATA element modulatory factor	OLP78870.1|0.0e+00|116 kDa U5 small nuclear ribonucleoprotein component [Symbiodinium microadriaticum]	116 kDa U5 small nuclear ribonucleoprotein component
SymbC1.scaffold2105.3	RNA polymerase	45.31	54.47	62.92	95.31	60.77	72.39	63.57	57.11	57.3	46.65	49.92	55.93	79.47	71.21	87.34	45.93	54.81	46.35	0.557485	0.0715986	0.00775864	-0.227044	0.208775	0.0282981	-0.783273	7.19457e-09	2.53572e-10	0.563496	0.0136545	0.000287151	-0.100369	0.999989	0.470089	0.496304	4.22936e-06	1.05277e-07	-0.74899	0.000845398	6.53792e-05	0.709046	0.00355492	9.99591e-05	-0.0480172	0.956349	0.709188	K02999//DNA-directed RNA polymerase I subunit RPA1 [EC:2.7.7.6]+ko03020//RNA polymerase	OLP98940.1|1.2e-168|Retrovirus-related Pol polyprotein from type-1 retrotransposable element R2 [Symbiodinium microadriaticum]	DNA-directed RNA polymerase I subunit RPA1
BGI_novel_G012506	RNA polymerase	0.71	1.42	1.78	1.28	1.48	3.09	2.16	1.26	2.34	3.6	1.08	0.93	1.97	1.78	2.51	0.36	0.36	0.36	0.381856	0.697936	0.380841	-0.0421963	0.98689	0.909874	-1.67185	0.0106627	0.00232386	0.35546	0.721948	0.296034	-0.209072	0.999989	0.466723	0.121976	0.900473	0.713643	-1.5012	0.0249881	0.00534462	0.139172	0.884859	0.738263	-1.0593	0.293637	0.0192642	K03006//DNA-directed RNA polymerase II subunit RPB1 [EC:2.7.7.6]+ko03020//RNA polymerase		DNA-directed RNA polymerase II subunit RPB1
SymbC1.scaffold4978.1	RNA polymerase	103.48	86.05	71.61	31.93	70.46	55.82	89.3	88.48	80.85	80.42	76.11	68.99	57.87	57.74	41.72	91.71	82.7	97.51	-0.607608	0.0449436	0.00361817	-0.229633	0.126809	0.0137122	0.653654	2.15812e-06	1.40502e-07	-0.644661	0.00230151	1.67918e-05	0.0236405	0.999989	0.850303	-0.624624	1.25368e-07	1.85769e-09	0.622693	0.00862521	0.0013555	-0.344531	0.217059	0.0640924	0.257517	0.263459	0.0158331	K03006//DNA-directed RNA polymerase II subunit RPB1 [EC:2.7.7.6]+ko03020//RNA polymerase	OLP95726.1|5.8e-73|Tyrosyl-DNA phosphodiesterase 2 [Symbiodinium microadriaticum]	DNA-directed RNA polymerase II subunit RPB1
SymbC1.scaffold1947.4	RNA polymerase	42.2	27.11	25.41	15.53	26.7	16.15	29.68	30.96	28.67	37.24	33.25	26.94	23.5	26.82	17.77	38.03	31.11	48.33	-0.578264	0.0663574	0.00686522	0.08864	0.86694	0.46136	0.658711	0.000292413	3.54061e-05	-0.379246	0.259143	0.0361252	0.0798346	0.999989	0.612916	-0.300266	0.0755552	0.0134538	0.86384	0.00025607	1.34977e-05	-0.567087	0.0221162	0.00204755	0.268093	0.579485	0.0938346	K03006//DNA-directed RNA polymerase II subunit RPB1 [EC:2.7.7.6]+ko03020//RNA polymerase	OLQ07092.1|1.5e-108|hypothetical protein AK812_SmicGene9563 [Symbiodinium microadriaticum]	DNA-directed RNA polymerase II subunit RPB1
SymbC1.scaffold2901.5	RNA polymerase	90.47	48.76	41.28	21.4	42.18	35.1	71.07	75.88	62.2	80.12	66.25	50.68	40.4	42.98	27.4	76.63	58.23	96.79	-0.71414	0.0425543	0.00333735	-0.11601	0.814537	0.369615	0.933469	2.07614e-07	1.04169e-08	-0.567195	0.0937463	0.0065043	-0.192109	0.999989	0.304119	-0.810109	2.66718e-09	2.218e-11	1.07365	1.1846e-05	2.14311e-07	-0.804799	0.0018991	3.4035e-05	0.232137	0.719032	0.179164	K03006//DNA-directed RNA polymerase II subunit RPB1 [EC:2.7.7.6]+ko03020//RNA polymerase;K00430//peroxidase [EC:1.11.1.7]+ko01100//Metabolic pathways+ko01110//Biosynthesis of secondary metabolites+ko00940//Phenylpropanoid biosynthesis	OLP95726.1|4.5e-107|Tyrosyl-DNA phosphodiesterase 2 [Symbiodinium microadriaticum]	DNA-directed RNA polymerase II subunit RPB1
SymbC1.scaffold2901.3	RNA polymerase	151.07	114.52	101.43	53.66	104.51	84.53	129.98	127.07	115.06	131.2	130.98	114.07	84.38	84.29	67.95	145.5	126.83	152.47	-0.494515	0.0881069	0.010947	-0.0159458	0.97421	0.848003	0.730184	1.04858e-11	1.89028e-13	-0.550485	0.00376435	3.75982e-05	-0.0146757	0.999989	0.905365	-0.567217	8.63708e-11	4.43484e-13	0.680063	0.00131974	0.000117833	-0.475147	0.0396739	0.00498707	0.181052	0.525933	0.073726	K03006//DNA-directed RNA polymerase II subunit RPB1 [EC:2.7.7.6]+ko03020//RNA polymerase;K05747//Wiskott-Aldrich syndrome protein+ko04144//Endocytosis;K00430//peroxidase [EC:1.11.1.7]+ko01100//Metabolic pathways+ko01110//Biosynthesis of secondary metabolites+ko00940//Phenylpropanoid biosynthesis	OLP95726.1|1.2e-196|Tyrosyl-DNA phosphodiesterase 2 [Symbiodinium microadriaticum]	DNA-directed RNA polymerase II subunit RPB1
SymbC1.scaffold421.2	RNA polymerase	13.24	11.85	12.16	10.87	21.29	12.95	13.83	12.49	11.71	25.34	28.55	24.47	11.37	12.71	10.99	19.71	17.97	16.75	0.339319	0.351348	0.107277	0.98862	2.04748e-12	7.78791e-15	0.518615	0.00209801	0.000343023	-0.0147837	0.987569	0.92284	-0.0255551	0.999989	0.86106	-0.0269357	0.947898	0.838758	0.158154	0.62596	0.436169	-0.624015	0.0139845	0.000989677	-0.502451	0.0223886	0.000207428	K03006//DNA-directed RNA polymerase II subunit RPB1 [EC:2.7.7.6]+ko03020//RNA polymerase;K11323//histone arginine demethylase JMJD6 [EC:1.14.11.-;K17046//protein DEK	KOM27783.1|1.9e-17|hypothetical protein LR48_Vigan463s000500 [Vigna angularis]	DNA-directed RNA polymerase II subunit RPB1
SymbC1.scaffold3976.3	RNA polymerase	1.43	0.76	0.63	0.72	0.99	0.79	1.27	0.96	0.76	1.97	2.2	1.27	0.58	0.48	0.33	1.35	1.03	2.05	-0.0664391	0.937419	0.828798	0.74254	0.030183	0.00192572	1.43267	3.13932e-05	2.82e-06	-0.717144	0.153378	0.014582	-0.0550155	0.999989	0.831533	-0.821631	0.0150286	0.00176099	0.642194	0.081515	0.0254709	-0.866833	0.0121032	0.000783768	-0.268589	0.839869	0.310049	K03006//DNA-directed RNA polymerase II subunit RPB1 [EC:2.7.7.6]+ko03020//RNA polymerase;K20093//DNA excision repair protein ERCC-6-like [EC:3.6.4.12];K17545//serine/threonine-protein kinase ULK4 [EC:2.7.11.1];K18195//rhamnogalacturonan endolyase [EC:4.2.2.23];K22686//pro-apoptotic serine protease NMA111 [EC:3.4.21.-];K03006//DNA-directed RNA polymerase II subunit RPB1 [EC:2.7.7.6]+ko03020//RNA p…	OLP98483.1|2.4e-275|Retrovirus-related Pol polyprotein from transposon TNT 1-94 [Symbiodinium microadriaticum]	DNA-directed RNA polymerase II subunit RPB1
SymbC1.scaffold895.5	RNA polymerase	48.86	52.25	61.81	108.12	82.84	79.35	56.91	61.32	69.54	61.25	67.86	76.43	64.67	59.33	74.05	62.94	63.66	58.23	0.788801	0.00501178	0.000120874	0.12883	0.825545	0.383483	-0.204789	0.352863	0.190537	0.303899	0.406203	0.0846515	-0.141069	0.999989	0.390788	0.181007	0.496548	0.198128	-0.681321	0.00219537	0.000228804	0.545969	0.0309303	0.0033921	-0.143096	0.865528	0.354144	K03007//DNA-directed RNA polymerases I, II, and III subunit RPABC5+ko03020//RNA polymerase;K03007//DNA-directed RNA polymerases I, II, and III subunit RPABC5+ko03020//RNA polymerase	OLP91510.1|2.1e-33|DNA-directed RNA polymerase subunit 10-like protein [Symbiodinium microadriaticum]	DNA-directed RNA polymerases I, II, and III subunit RPABC5
SymbC1.scaffold513.1	RNA polymerase	118.06	123.15	138.68	145.7	131.06	144.3	133.42	122.28	132.28	125.19	122.97	131.2	132.46	134.33	152.66	112.22	124.26	118.6	0.240217	0.409028	0.139936	-0.0635775	0.899591	0.528085	-0.363355	0.0131103	0.00296889	0.205209	0.531473	0.146364	-0.0258828	0.999989	0.834125	0.199168	0.186398	0.0455817	-0.378634	0.0368041	0.00891177	0.304181	0.144079	0.0350729	-0.092008	0.898233	0.429045	K03008//DNA-directed RNA polymerase II subunit RPB11+ko03020//RNA polymerase;K03008//DNA-directed RNA polymerase II subunit RPB11+ko03020//RNA polymerase;K03008//DNA-directed RNA polymerase II subunit RPB11+ko03020//RNA polymerase;K03008//DNA-directed RNA polymerase II subunit RPB11+ko03020//RNA polymerase;K03008//DNA-directed RNA polymerase II subunit RPB11+ko03020//RNA polymerase	XP_022839410.1|4.4e-15|DNA-directed RNA polymerase Rpb11, 13-16kDa subunit, conserved site [Ostreococcus tauri]	DNA-directed RNA polymerase II subunit RPB11
BGI_novel_G010185	RNA polymerase	15.87	12.98	15.36	10.65	15.59	15.71	16.64	17.58	15.13	16.92	11.45	20.73	11.62	10.86	16.67	22.18	22.36	18.77	0.00929682	0.989662	0.967116	-0.0393238	0.974193	0.846018	0.548593	0.0340704	0.00948288	-0.0923644	0.910694	0.671698	-0.135765	0.999989	0.455892	-0.220749	0.558105	0.243956	0.449824	0.103007	0.0348148	-0.0670964	0.902643	0.776815	0.352133	0.60132	0.104531	K03010//DNA-directed RNA polymerase II subunit RPB2 [EC:2.7.7.6]+ko03020//RNA polymerase		DNA-directed RNA polymerase II subunit RPB2
SymbC1.scaffold1823.1	RNA polymerase	35.14	29.58	28.32	20.9	33.62	25.85	30.79	30.76	33.88	39.23	42.53	43.27	27.11	28.21	26.09	38.26	35.92	39.63	-0.139288	0.755064	0.455208	0.387831	0.0208711	0.00118848	0.374623	0.014099	0.00323804	-0.116403	0.808139	0.409977	-0.0142567	0.999989	0.915302	-0.11863	0.626004	0.29907	0.407606	0.0656835	0.0191945	-0.511183	0.0281788	0.00293298	-0.132063	0.826212	0.29326	K03011//DNA-directed RNA polymerase II subunit RPB3+ko03020//RNA polymerase;K03011//DNA-directed RNA polymerase II subunit RPB3+ko03020//RNA polymerase	OLP95031.1|1.2e-146|putative permease [Symbiodinium microadriaticum]	DNA-directed RNA polymerase II subunit RPB3
SymbC1.scaffold13952.1	RNA polymerase	102.45	131.13	147.5	185.84	126.96	133	116.88	115.82	133.53	88.42	102.1	120.84	125.07	125.22	150.27	103.53	102.57	84.93	0.308772	0.417994	0.145126	-0.258522	0.279847	0.0439963	-0.579283	0.000211349	2.4535e-05	0.125967	0.829408	0.452903	0.0679048	0.999989	0.65377	0.218814	0.182447	0.0441375	-0.742085	0.00101954	8.37994e-05	0.659371	0.00932932	0.00050833	-0.0877009	0.931395	0.56291	K03013//DNA-directed RNA polymerases I, II, and III subunit RPABC1+ko03020//RNA polymerase;K03013//DNA-directed RNA polymerases I, II, and III subunit RPABC1+ko03020//RNA polymerase	OLP96842.1|7.5e-76|DNA-directed RNA polymerases I, II, and III subunit RPABC1 [Symbiodinium microadriaticum]	DNA-directed RNA polymerases I, II, and III subunit RPABC1
BGI_novel_G009936	RNA polymerase	28.11	28.82	34.52	51.67	43.12	38.35	33.73	32.17	37.26	33.03	34.57	40.07	35.77	38.02	44.79	27.18	32.76	30.44	0.603063	0.0406731	0.00310748	0.0277278	0.974636	0.853947	-0.505828	0.011958	0.00266023	0.407455	0.198052	0.0224942	-0.147244	0.999989	0.369253	0.281478	0.190443	0.046953	-0.678507	0.00326008	0.000383003	0.451746	0.0842111	0.0157191	-0.236127	0.694711	0.162261	K03014//DNA-directed RNA polymerases I, II, and III subunit RPABC2+ko03020//RNA polymerase		DNA-directed RNA polymerases I, II, and III subunit RPABC2
BGI_novel_G004925	RNA polymerase	516.16	593.3	678.1	832.4	651.63	806.69	615.31	641.77	669.99	571.12	582.43	545.35	791.79	806.22	903.32	459.27	545.5	421.79	0.429774	0.111141	0.0160054	-0.21187	0.0485572	0.00360627	-0.912454	5.79295e-13	8.1313e-15	0.515368	0.0119844	0.000229076	-0.0878778	0.999989	0.475326	0.457689	1.87173e-07	2.96156e-09	-0.797616	3.17642e-05	7.98141e-07	0.579644	0.00310032	7.92045e-05	-0.236342	0.413699	0.0397818	K03015//DNA-directed RNA polymerase II subunit RPB7+ko03020//RNA polymerase		DNA-directed RNA polymerase II subunit RPB7
BGI_novel_G004926	RNA polymerase	516.16	593.3	678.1	832.4	651.63	806.69	615.31	641.77	669.99	571.12	582.43	545.35	791.79	806.22	903.32	459.27	545.5	421.79	0.429774	0.111141	0.0160054	-0.21187	0.0485572	0.00360627	-0.912454	5.79295e-13	8.1313e-15	0.515368	0.0119844	0.000229076	-0.0878778	0.999989	0.475326	0.457689	1.87173e-07	2.96156e-09	-0.797616	3.17642e-05	7.98141e-07	0.579644	0.00310032	7.92045e-05	-0.236342	0.413699	0.0397818	K03015//DNA-directed RNA polymerase II subunit RPB7+ko03020//RNA polymerase		DNA-directed RNA polymerase II subunit RPB7
SymbC1.scaffold3249.5	RNA polymerase	39.04	45.28	57.45	85.36	58.94	69.75	46.72	33.28	42.87	41.99	47.21	68.09	59.94	49.04	63.73	42.36	51.82	38.05	0.652634	0.050642	0.00438085	0.301451	0.491178	0.115983	-0.50242	0.0242876	0.00624896	0.319806	0.443147	0.100985	0.194844	0.999989	0.311953	0.555061	0.00502619	0.00045243	-0.81788	0.00149175	0.000139188	0.583681	0.0520765	0.00753872	-0.229497	0.812482	0.277268	K03016//DNA-directed RNA polymerases I, II, and III subunit RPABC3+ko03020//RNA polymerase	XP_004345081.1|2.6e-16|Rpb8-PA [Capsaspora owczarzaki ATCC 30864]	DNA-directed RNA polymerases I, II, and III subunit RPABC3
SymbC1.scaffold3933.3	RNA polymerase	32.31	50.84	55.08	92.16	70.24	63.28	43.4	47.37	52.68	44.29	52.84	72.25	72.68	67.12	84.25	42.47	54.12	42.41	0.747437	0.0498232	0.00427897	0.181379	0.834959	0.395871	-0.81218	0.000789851	0.000110843	0.679738	0.0547464	0.00263834	-0.03528	0.999989	0.873823	0.695244	0.00129033	8.80024e-05	-0.832293	0.00390164	0.000486697	0.561714	0.0909371	0.0175635	-0.260364	0.812043	0.274859	K03020//DNA-directed RNA polymerases I and III subunit RPAC2+ko03020//RNA polymerase	OAE32253.1|6.2e-19|hypothetical protein AXG93_1865s1100 [Marchantia polymorpha subsp. ruderalis]	DNA-directed RNA polymerases I and III subunit RPAC2
SymbC1.scaffold731.12	RNA polymerase	31.12	24.34	19.85	8.12	22.08	12.77	25.97	27.2	24.72	30.41	29.5	26.98	17.64	16.23	13.19	31.93	30.13	33.86	-0.684888	0.0537075	0.00484693	0.123841	0.624623	0.190497	0.903348	2.12072e-13	2.66903e-15	-0.579579	0.00890692	0.000148893	-0.0463279	0.999989	0.73642	-0.633024	1.19731e-08	1.25962e-10	1.01381	0.000171639	8.01696e-06	-0.835329	0.00341848	9.35884e-05	0.143798	0.703113	0.168621	K03021//DNA-directed RNA polymerase III subunit RPC2 [EC:2.7.7.6]+ko03020//RNA polymerase;K03021//DNA-directed RNA polymerase III subunit RPC2 [EC:2.7.7.6]+ko03020//RNA polymerase;K03021//DNA-directed RNA polymerase III subunit RPC2 [EC:2.7.7.6]+ko03020//RNA polymerase;K03021//DNA-directed RNA polymerase III subunit RPC2 [EC:2.7.7.6]+ko03020//RNA polymerase	OLP89723.1|0.0e+00|DNA-directed RNA polymerase III subunit RPC2 [Symbiodinium microadriaticum]	DNA-directed RNA polymerase III subunit RPC2
SymbC1.scaffold2416.4	RNA polymerase	6.34	3.51	2.14	2.24	3.29	2.17	4.81	4.71	3.91	6.7	4.99	3.48	2.68	3.12	2.12	4.71	4.17	6.84	-0.468174	0.345977	0.104235	0.12935	0.881352	0.492699	0.846034	0.000395244	4.99749e-05	-0.42248	0.444833	0.101755	-0.146775	0.999989	0.528952	-0.634649	0.00253851	0.000198348	0.871827	0.00149513	0.000139628	-0.763088	0.0133389	0.000916964	0.0565583	0.972567	0.800935	K03026//DNA-directed RNA polymerase III subunit RPC4+ko03020//RNA polymerase;K03026//DNA-directed RNA polymerase III subunit RPC4+ko03020//RNA polymerase;K03026//DNA-directed RNA polymerase III subunit RPC4+ko03020//RNA polymerase;K03026//DNA-directed RNA polymerase III subunit RPC4+ko03020//RNA polymerase	OLP90941.1|2.3e-85|Indoleamine 2,3-dioxygenase 1 [Symbiodinium microadriaticum]	DNA-directed RNA polymerase III subunit RPC4
SymbC1.scaffold3021.4	Small subnit ribosomal proteins	231.05	146.13	140.73	94.27	114.67	107.2	160.53	167.76	157.75	181.17	146.8	109.83	172.75	155.44	140.89	160.95	133.79	216.53	-0.595264	0.0162921	0.000742185	-0.181576	0.554853	0.148719	0.00241977	0.991568	0.985531	-0.0697933	0.902042	0.649884	0.0881336	0.999989	0.547536	0.0334781	0.873145	0.659969	0.554399	0.00492281	0.000662871	-0.303337	0.211945	0.0619935	0.220651	0.742384	0.200886	K02998//small subunit ribosomal protein SAe+ko03010//Ribosome;K02998//small subunit ribosomal protein SAe+ko03010//Ribosome	OLQ06970.1|4.9e-116|40S ribosomal protein SA [Symbiodinium microadriaticum]	40S ribosomal protein SA
SymbC1.scaffold674.11	Small subnit ribosomal proteins	33.43	35.08	38.4	33.69	34.95	39.1	37.16	36.59	33.93	28.32	27.12	24.58	39.78	40.46	45.46	25.55	30.19	25.51	0.0927847	0.818415	0.552409	-0.452223	0.000244111	5.3881e-06	-0.732652	8.33781e-08	3.81117e-09	0.278279	0.269452	0.0387309	0.00374814	0.999989	0.974747	0.303589	0.0111469	0.00120412	-0.521661	0.00355024	0.00042978	0.570356	0.00248593	5.47058e-05	0.0329756	0.971408	0.79572	K02997//small subunit ribosomal protein S9e+ko03010//Ribosome;K02997//small subunit ribosomal protein S9e+ko03010//Ribosome	OLP77944.1|1.4e-234|40S ribosomal protein S9-1 [Symbiodinium microadriaticum]	40S ribosomal protein S9-1
SymbC1.scaffold674.12	Small subnit ribosomal proteins	568.94	588.18	720.31	603.96	590.03	693.42	665.66	624.67	654.66	497.96	479.18	466.45	710.8	715.97	796.39	479.11	535.41	485.23	0.101804	0.807575	0.535265	-0.461042	6.51749e-08	5.10282e-10	-0.690413	1.39174e-09	4.1789e-11	0.296191	0.240643	0.0316301	-0.0354205	0.999989	0.769261	0.284934	0.00273875	0.000217267	-0.468747	0.00453664	0.000593393	0.547137	0.00201146	3.70708e-05	0.0622357	0.926905	0.530552	K02997//small subunit ribosomal protein S9e+ko03010//Ribosome	OLP77944.1|7.9e-100|40S ribosomal protein S9-1 [Symbiodinium microadriaticum]	40S ribosomal protein S9-1
SymbC1.scaffold4730.2	Small subnit ribosomal proteins	180.34	239.9	255.21	326.02	218.85	258.73	226.9	202.82	213.37	164.31	179.65	208.05	290.59	297.66	342.43	170.42	204.76	153.97	0.334574	0.3485	0.105686	-0.247122	0.17887	0.0225462	-0.927289	1.28874e-10	2.99934e-12	0.495042	0.0442894	0.00186839	0.0816514	0.999989	0.56639	0.617419	2.78549e-09	2.3397e-11	-0.730486	0.00116526	0.000100132	0.68851	0.00405271	0.000125106	-0.0511764	0.959375	0.721893	K02993//small subunit ribosomal protein S7e+ko03010//Ribosome;K02993//small subunit ribosomal protein S7e+ko03010//Ribosome	OLP93043.1|1.7e-78|40S ribosomal protein S7 [Symbiodinium microadriaticum]	40S ribosomal protein S7
SymbC1.scaffold1753.10	Small subnit ribosomal proteins	346.68	408.35	454.86	498.93	364.02	473.06	392.83	382.1	411.98	302.01	303.45	323	481.17	471.67	532.28	302.05	324.81	285.97	0.225534	0.536675	0.22699	-0.38185	4.18207e-05	7.11758e-07	-0.808373	1.71655e-13	2.10767e-15	0.335131	0.161466	0.0159557	0.0414078	0.999989	0.736253	0.405627	2.00662e-06	4.42369e-08	-0.669053	0.000497098	3.26698e-05	0.668603	0.00149626	2.24012e-05	-0.0127588	0.989679	0.897659	K02993//small subunit ribosomal protein S7e+ko03010//Ribosome;K02993//small subunit ribosomal protein S7e+ko03010//Ribosome	OLP93043.1|1.9e-90|40S ribosomal protein S7 [Symbiodinium microadriaticum]	40S ribosomal protein S7
SymbC1.scaffold917.7	Small subnit ribosomal proteins	1308.66	1500.22	1836.93	1716.2	1387.63	1690.78	1561.3	1540.24	1590.44	1124.27	1163.96	1183.61	1917.85	1945.4	2198.53	1145.72	1316.19	1070.99	0.150253	0.714689	0.400756	-0.462813	3.63525e-08	2.65442e-10	-0.903424	2.60035e-14	2.67038e-16	0.430976	0.0606033	0.00317645	0.000948269	0.999989	0.994103	0.464685	6.07044e-08	8.06343e-10	-0.588103	0.00110086	9.26963e-05	0.633645	0.000934307	9.11203e-06	0.0306262	0.966646	0.773725	K02989//small subunit ribosomal protein S5e+ko03010//Ribosome;K02989//small subunit ribosomal protein S5e+ko03010//Ribosome;K02989//small subunit ribosomal protein S5e+ko03010//Ribosome;K02989//small subunit ribosomal protein S5e+ko03010//Ribosome	ALP13686.1|2.3e-57|ribosomal protein S5 [Karenia brevis]	40S ribosomal protein S5
SymbC1.scaffold447.4	Small subnit ribosomal proteins	161.14	170.97	202.33	193.51	178.2	206.36	193.53	187.91	186.53	168.2	172.11	155.54	207.93	219.21	234.9	152.88	165.14	148.8	0.197927	0.542925	0.231789	-0.225976	0.073861	0.00644284	-0.618129	1.77154e-07	8.74031e-09	0.352507	0.128144	0.0108326	-0.0693605	0.999989	0.5685	0.307342	0.00205153	0.000153829	-0.437097	0.0101659	0.00166886	0.378144	0.04541	0.00615178	-0.0767667	0.910377	0.466119	K02987//small subunit ribosomal protein S4e+ko03010//Ribosome;K02987//small subunit ribosomal protein S4e+ko03010//Ribosome;K02987//small subunit ribosomal protein S4e+ko03010//Ribosome;K02987//small subunit ribosomal protein S4e+ko03010//Ribosome	XP_021910467.1|1.8e-91|40S ribosomal protein S4 [Carica papaya]	40S ribosomal protein S4
SymbC1.scaffold517.1	Small subnit ribosomal proteins	91.19	108.69	114.65	103.67	89.98	103.23	105.35	101.2	103.81	70.09	72.76	79.67	118.02	119.86	135.14	71.17	77.21	67.78	0.00918757	0.98721	0.956236	-0.532515	8.77928e-09	5.67931e-11	-0.917338	1.12038e-16	7.81623e-19	0.293132	0.242813	0.0320744	0.0192734	0.999989	0.87036	0.338545	0.000127907	5.60386e-06	-0.601799	0.000324091	1.85321e-05	0.578783	0.00223839	4.46554e-05	-0.0370396	0.959874	0.723177	K17907//autophagy-related protein 9+ko04136//Autophagy - other;K02984//small subunit ribosomal protein S3Ae+ko03010//Ribosome	OLP87921.1|1.3e-135|40S ribosomal protein S3a [Symbiodinium microadriaticum]	40S ribosomal protein S3a
SymbC1.scaffold7952.3	Small subnit ribosomal proteins	674.11	819.22	886.34	1148.82	772.87	1005.21	794.01	808.99	824.89	663.48	680.85	762.08	961.95	1019.82	1026.87	666.63	745.47	572.93	0.386368	0.209951	0.0454023	-0.197057	0.157992	0.0190636	-0.661657	7.45411e-08	3.38019e-09	0.372198	0.0913253	0.00625718	0.000493746	0.999989	0.996787	0.401559	1.49753e-07	2.26917e-09	-0.651944	0.00209463	0.000215381	0.608978	0.00627204	0.000267114	-0.0563663	0.937323	0.639536	K02984//small subunit ribosomal protein S3Ae+ko03010//Ribosome	OLP87921.1|3.0e-137|40S ribosomal protein S3a [Symbiodinium microadriaticum]	40S ribosomal protein S3a
SymbC1.scaffold199.8	Small subnit ribosomal proteins	18.78	14.07	14.98	8.38	11.18	9.68	16.91	14.84	14.85	13.02	11.84	11.61	13.45	10.72	11.58	15.92	16.57	18.56	-0.607355	0.022037	0.00118723	-0.370303	0.0822688	0.0074713	0.413232	0.0240252	0.00616067	-0.346016	0.25468	0.0349132	0.0436487	0.999989	0.770035	-0.295066	0.123532	0.0259613	0.687279	0.000900644	7.09642e-05	-0.172965	0.607707	0.33339	0.489058	0.0596694	0.00101086	K02985//small subunit ribosomal protein S3e+ko03010//Ribosome;K02985//small subunit ribosomal protein S3e+ko03010//Ribosome;K02985//small subunit ribosomal protein S3e+ko03010//Ribosome;K02985//small subunit ribosomal protein S3e+ko03010//Ribosome;K12741//heterogeneous nuclear ribonucleoprotein A1/A3+ko03040//Spliceosome;K10747//DNA ligase 1 [EC:6.5.1.1 6.5.1.6 6.5.1.7]+ko03420//Nucleotide excisi…	OLQ08476.1|3.3e-60|40S ribosomal protein S3-3 [Symbiodinium microadriaticum]	40S ribosomal protein S3
SymbC1.scaffold4529.1	Small subnit ribosomal proteins	777.87	895.09	1005.92	932.48	793.99	954.53	901.41	926.76	904.59	674.4	747.9	739.73	1059.54	1086.77	1078.17	658.94	750.93	670.42	0.108045	0.804702	0.531478	-0.379732	0.000273321	6.13146e-06	-0.785034	2.43053e-13	3.17424e-15	0.342354	0.119877	0.00963196	-0.0190543	0.999989	0.874244	0.349348	5.69625e-06	1.48466e-07	-0.52061	0.00363794	0.000444561	0.488703	0.0132808	0.000911094	-0.0469649	0.945362	0.665764	K02977//small subunit ribosomal protein S27Ae+ko03010//Ribosome;K02977//small subunit ribosomal protein S27Ae+ko03010//Ribosome;K08770//ubiquitin C	ADV03021.1|7.2e-25|ribosomal protein S27a [Karlodinium veneficum]	40S ribosomal protein S27a
SymbC1.scaffold3325.6	Small subnit ribosomal proteins	473.05	524.16	625.66	735.84	478.38	607.93	497.4	494.5	560.91	378.63	427.57	470.77	608.04	654.38	696.14	420.79	456.92	399.08	0.262512	0.489646	0.191509	-0.31048	0.0345634	0.00231459	-0.742301	4.16905e-10	1.08946e-11	0.32257	0.209653	0.0247437	0.0734333	0.999989	0.572626	0.425547	1.82372e-05	5.73046e-07	-0.653008	0.00239821	0.000257026	0.666311	0.00521974	0.000192169	0.00563795	0.999964	0.962358	K02975//small subunit ribosomal protein S25e+ko03010//Ribosome;K02975//small subunit ribosomal protein S25e+ko03010//Ribosome;K02975//small subunit ribosomal protein S25e+ko03010//Ribosome;K02975//small subunit ribosomal protein S25e+ko03010//Ribosome	ABI14382.1|1.5e-41|40S ribosomal protein S25 [Pfiesteria piscicida]	40S ribosomal protein S25
SymbC1.scaffold7066.3	Small subnit ribosomal proteins	881.83	1066.44	1213.66	1367.47	1046.71	1261.96	1148.3	1063.94	1126.43	770.16	792.24	810.75	1322.96	1400.11	1558.21	734.83	823.82	676.68	0.265099	0.419441	0.146003	-0.479762	2.67934e-08	1.87298e-10	-1.09512	2.17699e-19	9.17332e-22	0.463271	0.0431374	0.00178347	-0.0178873	0.999989	0.887425	0.477971	7.40905e-07	1.4018e-08	-0.861477	2.90201e-06	3.09249e-08	0.745942	0.000226624	6.37671e-07	-0.129144	0.760864	0.216057	K02973//small subunit ribosomal protein S23e+ko03010//Ribosome;K02973//small subunit ribosomal protein S23e+ko03010//Ribosome;K02973//small subunit ribosomal protein S23e+ko03010//Ribosome;K02973//small subunit ribosomal protein S23e+ko03010//Ribosome;K02973//small subunit ribosomal protein S23e+ko03010//Ribosome	ABV22462.1|2.5e-20|ribosomal protein S23e [Oxyrrhis marina]	40S ribosomal protein S23e
SymbC1.scaffold4516.5	Small subnit ribosomal proteins	181.31	191.74	250.57	349.13	215.14	272.46	215.66	205.08	235.36	158.94	178.42	197.77	336.61	323.31	388.19	142.87	175.72	148.41	0.503783	0.126539	0.0195649	-0.322126	0.054451	0.00421482	-1.28238	8.49571e-21	2.84494e-23	0.771472	0.000357886	1.12049e-06	-0.0562602	0.999989	0.697016	0.758308	2.53718e-12	8.07138e-15	-0.968385	3.19483e-05	8.10794e-07	0.790487	0.00182585	3.15047e-05	-0.183978	0.729677	0.1872	K02971//small subunit ribosomal protein S21e+ko03010//Ribosome;K02971//small subunit ribosomal protein S21e+ko03010//Ribosome	ADV03048.1|1.2e-23|ribosomal protein S21 [Amphidinium carterae]	40S ribosomal protein S21
SymbC1.scaffold2995.5	Small subnit ribosomal proteins	100.86	131.92	174.12	248.61	152.08	193.69	139.56	130.65	153.62	110.63	111.05	127.22	226.31	204.77	246.1	97.47	115.62	95.38	0.604983	0.0856268	0.0104763	-0.307845	0.0959338	0.00922369	-1.24891	1.27542e-18	6.05053e-21	0.733832	0.0056195	7.00611e-05	-0.0368983	0.999989	0.832422	0.755415	4.46557e-11	2.14337e-13	-1.06882	7.09902e-06	1.08216e-07	0.906732	0.000479381	2.34495e-06	-0.166338	0.78933	0.245241	K02971//small subunit ribosomal protein S21e+ko03010//Ribosome;K02971//small subunit ribosomal protein S21e+ko03010//Ribosome	ADV03048.1|6.4e-14|ribosomal protein S21 [Amphidinium carterae]	40S ribosomal protein S21
SymbC1.scaffold2373.2	Small subnit ribosomal proteins	97.61	98.1	115.13	125.15	98.5	109.64	100.77	100.2	109.59	58.76	64.63	85.05	119.28	95.36	132.29	76.44	79.15	93.75	0.201282	0.606562	0.28513	-0.585536	0.00278677	9.69465e-05	-0.604376	0.000652931	8.88794e-05	0.216162	0.604879	0.192867	0.0121075	0.999989	0.931109	0.250075	0.199498	0.0501812	-0.563843	0.00891243	0.00141084	0.814924	0.00149626	2.23241e-05	0.252821	0.668269	0.1445	K02966//small subunit ribosomal protein S19e+ko03010//Ribosome	OLP79060.1|8.8e-70|40S ribosomal protein S19-2 [Symbiodinium microadriaticum]	40S ribosomal protein S19-2
SymbC1.scaffold24401.1	Small subnit ribosomal proteins	821.85	982.69	1134.58	1506.29	919.96	1226.3	999.19	927.79	1019.52	682.05	753.15	872.98	1232.07	1233.75	1477.02	746.84	839.64	712.93	0.398772	0.241194	0.0568338	-0.382907	0.00285564	0.000100071	-0.903866	6.44763e-13	9.08623e-15	0.465227	0.0502336	0.00230715	0.00810798	0.999989	0.95072	0.508179	3.20347e-07	5.37265e-09	-0.80458	0.000281241	1.53192e-05	0.807617	0.00109064	1.20307e-05	-0.000943748	0.999964	0.993855	K02964//small subunit ribosomal protein S18e+ko03010//Ribosome;K02964//small subunit ribosomal protein S18e+ko03010//Ribosome	OLQ02534.1|8.6e-74|40S ribosomal protein S18 [Symbiodinium microadriaticum]	40S ribosomal protein S18
SymbC1.scaffold6247.1	Small subnit ribosomal proteins	104	109.66	144.76	186.79	117.88	152.42	131.77	121.38	130.84	95.05	108.22	101.5	161.41	149.16	184.6	89.97	114.27	85.14	0.442628	0.224137	0.0505284	-0.362956	0.0719353	0.00618745	-0.900487	6.19833e-07	3.53029e-08	0.505719	0.0697459	0.00400074	-0.0819323	0.999989	0.611358	0.455815	0.00228988	0.000176006	-0.800576	0.00203674	0.000207836	0.742874	0.00519855	0.000189655	-0.0650625	0.954967	0.703079	K02964//small subunit ribosomal protein S18e+ko03010//Ribosome	AHF82099.1|1.2e-53|40S ribosomal protein S18, partial [Prorocentrum minimum]	40S ribosomal protein S18
SymbC1.scaffold3580.6	Small subnit ribosomal proteins	154.52	147.67	176.96	216.05	157.94	213.63	175.76	160.32	176.45	126.95	122.34	135.26	212.34	203.92	258.38	122.62	129.91	118.63	0.388855	0.190103	0.0383927	-0.435696	0.00051967	1.28698e-05	-0.972544	1.38544e-12	2.10706e-14	0.536242	0.0129799	0.000265963	-0.0825254	0.999989	0.497682	0.481593	7.98688e-05	3.24512e-06	-0.791815	0.000107142	4.22369e-06	0.758959	0.000867476	7.78101e-06	-0.0415881	0.960371	0.724396	K02962//small subunit ribosomal protein S17e+ko03010//Ribosome;K02962//small subunit ribosomal protein S17e+ko03010//Ribosome;K02962//small subunit ribosomal protein S17e+ko03010//Ribosome;K02962//small subunit ribosomal protein S17e+ko03010//Ribosome;K02962//small subunit ribosomal protein S17e+ko03010//Ribosome	OLP75709.1|2.7e-49|40S ribosomal protein S17 [Symbiodinium microadriaticum]	40S ribosomal protein S17
SymbC1.scaffold3580.7	Small subnit ribosomal proteins	454.8	529.12	598.04	656.19	507.83	622.52	563.31	521.68	547.89	416.72	419.47	425.2	763.63	721.18	812.43	387.38	424.56	351.37	0.264873	0.421549	0.147178	-0.423334	4.09828e-06	5.04064e-08	-1.08245	1.22877e-19	5.0406e-22	0.568347	0.00473634	5.39279e-05	-0.0405913	0.999989	0.747046	0.561522	4.65996e-11	2.26268e-13	-0.741883	0.000108916	4.33412e-06	0.667115	0.00104357	1.10299e-05	-0.089788	0.896897	0.41819	K02962//small subunit ribosomal protein S17e+ko03010//Ribosome;K02962//small subunit ribosomal protein S17e+ko03010//Ribosome	OLP75709.1|2.8e-58|40S ribosomal protein S17 [Symbiodinium microadriaticum]	40S ribosomal protein S17
SymbC1.scaffold3015.7	Small subnit ribosomal proteins	110.66	132.22	165.81	201.59	128.24	171.09	146.33	132.48	145.61	100.57	99.98	121.72	163.38	159.77	198.25	112.73	126.87	110.27	0.371741	0.313776	0.0884117	-0.419065	0.00490747	0.00019166	-0.693753	1.56957e-06	9.8462e-08	0.385603	0.207414	0.0242924	-0.0345217	0.999989	0.81974	0.383811	0.00272494	0.000215729	-0.649558	0.00438219	0.000566951	0.774815	0.00194345	3.53974e-05	0.12228	0.868243	0.359966	K02958//small subunit ribosomal protein S15e+ko03010//Ribosome;K02958//small subunit ribosomal protein S15e+ko03010//Ribosome	OLQ06828.1|1.4e-36|40S ribosomal protein S15 [Symbiodinium microadriaticum]	40S ribosomal protein S15
SymbC1.scaffold3882.8	Small subnit ribosomal proteins	907.41	1102.31	1221.07	1508.28	980.73	1351.78	1079.32	1010.74	1083.06	733.83	812.37	918.36	1415.68	1426.83	1672.26	734.74	852.75	697.82	0.293516	0.428291	0.151017	-0.426885	0.000107857	2.10516e-06	-1.12914	5.57352e-22	1.58644e-24	0.527889	0.0144208	0.000316853	0.0176357	0.999989	0.890074	0.582235	4.07726e-11	1.90011e-13	-0.854269	7.29556e-05	2.46051e-06	0.753947	0.00151954	2.31371e-05	-0.108596	0.860756	0.347195	K02957//small subunit ribosomal protein S15Ae+ko03010//Ribosome;K02957//small subunit ribosomal protein S15Ae+ko03010//Ribosome;K02957//small subunit ribosomal protein S15Ae+ko03010//Ribosome;K02957//small subunit ribosomal protein S15Ae+ko03010//Ribosome;K02957//small subunit ribosomal protein S15Ae+ko03010//Ribosome;K02957//small subunit ribosomal protein S15Ae+ko03010//Ribosome	ALP13681.1|9.9e-62|ribosomal protein S15 [Karenia brevis]	40S ribosomal protein S15
SymbC1.scaffold1958.6	Small subnit ribosomal proteins	813.9	940.79	1126.17	1313.66	875.02	1111.67	945.33	905.83	998.76	664.56	718.55	815.2	1153.97	1132.91	1281.62	755.04	838.83	680.49	0.282164	0.448003	0.163822	-0.400958	0.000977081	2.72632e-05	-0.782717	8.4641e-11	1.88721e-12	0.353192	0.167559	0.0170277	0.0342626	0.999989	0.796897	0.419255	2.1878e-06	4.90322e-08	-0.681247	0.00145519	0.000134761	0.735698	0.00169424	2.76804e-05	0.0471736	0.953779	0.699792	K02951//small subunit ribosomal protein S12e+ko03010//Ribosome;K02951//small subunit ribosomal protein S12e+ko03010//Ribosome;K02951//small subunit ribosomal protein S12e+ko03010//Ribosome	OLP85606.1|1.1e-61|40S ribosomal protein S12 [Symbiodinium microadriaticum]	40S ribosomal protein S12
SymbC1.scaffold6531.2	Small subnit ribosomal proteins	160.09	179.55	195.02	174.44	158.28	189.89	156.59	173.5	173.21	134.07	137.55	129.93	202.38	230.18	210.52	148.37	153.27	129.67	0.0636015	0.887519	0.706046	-0.354661	0.00708824	0.000299525	-0.693425	6.53931e-08	2.92157e-09	0.316136	0.181072	0.0194419	0.0950656	0.999989	0.449572	0.437715	2.8056e-05	9.44986e-07	-0.412326	0.0306718	0.00699617	0.536878	0.0061054	0.000252766	0.109285	0.869142	0.36129	K02951//small subunit ribosomal protein S12e+ko03010//Ribosome;K02951//small subunit ribosomal protein S12e+ko03010//Ribosome	OLP85606.1|8.5e-52|40S ribosomal protein S12 [Symbiodinium microadriaticum]	40S ribosomal protein S12
SymbC1.scaffold52.16	Large subunit ribosomal proteins	851.01	1013.39	1270.09	1597.55	988.97	1268.05	1079.92	1016.6	1070.55	758.61	806.18	926.29	1398.68	1373.8	1612.62	720.11	852.78	636.03	0.37711	0.290588	0.0779431	-0.372341	0.00140619	4.23987e-05	-1.09791	1.9999e-16	1.47893e-18	0.51251	0.0343586	0.00124572	0.00260827	0.999989	0.98517	0.555766	5.20799e-10	3.48798e-12	-0.922802	5.04788e-05	1.47132e-06	0.772055	0.00140401	1.97006e-05	-0.160692	0.766331	0.221174	K02940//large subunit ribosomal protein L9e+ko03010//Ribosome;K02940//large subunit ribosomal protein L9e+ko03010//Ribosome;K02940//large subunit ribosomal protein L9e+ko03010//Ribosome;K02940//large subunit ribosomal protein L9e+ko03010//Ribosome	OLQ15549.1|5.6e-90|60S ribosomal protein L9 [Symbiodinium microadriaticum]	60S ribosomal protein L9
SymbC1.scaffold8093.1	Large subunit ribosomal proteins	526.1	648.26	747.68	950.19	667.94	862.43	691.39	625.73	651.55	532.6	570.29	607.23	930.63	918.51	1031.85	475.03	556.93	467.56	0.456927	0.136287	0.0221184	-0.235683	0.0886401	0.00828863	-1.06971	1.71567e-18	8.52209e-21	0.620915	0.00399963	4.22741e-05	-0.0186996	0.999989	0.89142	0.642762	5.66394e-13	1.37509e-15	-0.868655	2.43906e-05	5.63833e-07	0.700421	0.0016797	2.71977e-05	-0.180572	0.643142	0.126551	K02940//large subunit ribosomal protein L9e+ko03010//Ribosome;K02940//large subunit ribosomal protein L9e+ko03010//Ribosome	OLQ15549.1|4.3e-27|60S ribosomal protein L9 [Symbiodinium microadriaticum]	60S ribosomal protein L9
SymbC1.scaffold680.2	Large subunit ribosomal proteins	737.32	828.11	849.25	682.57	738.48	869.92	862.7	837.67	838.75	702.04	693.47	652.54	935.67	993.28	968.17	662.99	683.51	618.9	0.0145755	0.977862	0.924156	-0.331072	8.15756e-05	1.53104e-06	-0.674454	1.05631e-11	1.90717e-13	0.313865	0.0982019	0.00705674	-0.057859	0.999989	0.570331	0.27751	0.000284651	1.44887e-05	-0.348731	0.0388422	0.00958422	0.308265	0.0992566	0.0200995	-0.059066	0.92366	0.520972	K02937//large subunit ribosomal protein L7e+ko03010//Ribosome;K02937//large subunit ribosomal protein L7e+ko03010//Ribosome;K02937//large subunit ribosomal protein L7e+ko03010//Ribosome;K02937//large subunit ribosomal protein L7e+ko03010//Ribosome;K02937//large subunit ribosomal protein L7e+ko03010//Ribosome;K02937//large subunit ribosomal protein L7e+ko03010//Ribosome;K02937//large subunit ribos…	OLP95930.1|1.3e-92|60S ribosomal protein L7-4 [Symbiodinium microadriaticum]	60S ribosomal protein L7
SymbC1.scaffold4779.1	Large subunit ribosomal proteins	324.95	391.67	422.94	413.91	357.72	445.44	396.45	381.44	409.58	303.15	315.5	301.08	408.65	435.83	470.56	299.15	330.29	299.11	0.185789	0.60664	0.285281	-0.39276	1.84445e-05	2.82675e-07	-0.613322	1.19074e-07	5.67207e-09	0.254373	0.372516	0.0719843	-0.0418397	0.999989	0.734536	0.235987	0.0224019	0.00290628	-0.519902	0.00298258	0.000340993	0.557346	0.0034222	9.39465e-05	0.022444	0.975584	0.819576	K02937//large subunit ribosomal protein L7e+ko03010//Ribosome;K02937//large subunit ribosomal protein L7e+ko03010//Ribosome;K02937//large subunit ribosomal protein L7e+ko03010//Ribosome;K02937//large subunit ribosomal protein L7e+ko03010//Ribosome	OLP95930.1|3.6e-101|60S ribosomal protein L7-4 [Symbiodinium microadriaticum]	60S ribosomal protein L7
SymbC1.scaffold8671.2	Large subunit ribosomal proteins	833.12	1036.06	1119.61	1309.36	969.68	1173.69	976.74	954.57	1008.58	761.78	808.33	893	1126.84	1112.4	1258.71	761.96	807.08	687.51	0.290366	0.372185	0.118551	-0.282514	0.0162792	0.000866884	-0.74443	7.12805e-11	1.57359e-12	0.271061	0.334403	0.0581627	0.0381986	0.999989	0.761486	0.337172	0.000119346	5.16218e-06	-0.738251	9.12418e-05	3.36087e-06	0.634943	0.00253543	5.72744e-05	-0.115881	0.824433	0.290694	K02932//large subunit ribosomal protein L5e+ko03010//Ribosome	OLP87758.1|3.1e-170|60S ribosomal protein L5 [Symbiodinium microadriaticum]	60S ribosomal protein L5
SymbC1.scaffold1781.7	Large subunit ribosomal proteins	73.96	81.32	96.09	125.78	126.32	130.16	86.01	84.29	84.88	102.83	116.36	118.64	110.79	119.41	116.36	96.68	93.83	83.97	0.666327	0.00235526	4.0958e-05	0.367785	0.00403871	0.000151264	-0.447896	0.000267878	3.19869e-05	0.495391	0.018049	0.000436933	-0.00568862	0.999989	0.965116	0.521186	8.47855e-09	8.37563e-11	-0.598921	0.000132411	5.607e-06	0.32859	0.0833565	0.0154839	-0.286164	0.250338	0.0142574	K02931//large subunit ribosomal protein L5+ko03010//Ribosome;K02931//large subunit ribosomal protein L5+ko03010//Ribosome;K02931//large subunit ribosomal protein L5+ko03010//Ribosome;K02931//large subunit ribosomal protein L5+ko03010//Ribosome	OLP76350.1|3.2e-101|50S ribosomal protein L5, chloroplastic [Symbiodinium microadriaticum]	50S ribosomal protein L5, chloroplastic
SymbC1.scaffold249.14	Large subunit ribosomal proteins	185.04	234.41	237.33	303.26	210.46	290.13	220.43	210.14	237.09	183.29	186.23	210.6	266.87	275.33	308.83	171.68	202.03	159.8	0.376636	0.241221	0.0568815	-0.232805	0.162639	0.019814	-0.788028	1.41738e-08	5.40295e-10	0.418211	0.0779392	0.00479278	-0.0148064	0.999989	0.910954	0.433079	5.29549e-05	1.992e-06	-0.717922	0.000978627	7.90978e-05	0.618651	0.00721382	0.000340948	-0.111884	0.886849	0.393234	K02927//large subunit ribosomal protein L40e+ko03010//Ribosome;K08770//ubiquitin C;K08770//ubiquitin C;K08770//ubiquitin C	XP_024188664.1|8.2e-56|ubiquitin-60S ribosomal protein L40-like [Rosa chinensis]	60S ribosomal protein L4-like
SymbC1.scaffold2154.5	Large subunit ribosomal proteins	563.85	645.36	673.63	578.95	573.81	705.81	617.27	667.66	624.96	534.49	522.6	530.87	729.05	756.49	831.29	516.04	539.63	499.32	0.0786756	0.848308	0.627243	-0.298803	0.00387926	0.000144646	-0.700253	3.71853e-10	9.64007e-12	0.353115	0.0982019	0.00706138	-0.0080604	0.999989	0.943395	0.369478	0.000137395	6.14607e-06	-0.397409	0.0216888	0.00443851	0.391471	0.0377356	0.00458649	-0.0231141	0.973457	0.805864	K02922//large subunit ribosomal protein L37e+ko03010//Ribosome;K02922//large subunit ribosomal protein L37e+ko03010//Ribosome;K02922//large subunit ribosomal protein L37e+ko03010//Ribosome	OLP92793.1|5.9e-51|60S ribosomal protein L37-A [Symbiodinium microadriaticum]	60S ribosomal protein L37
SymbC1.scaffold625.1	Large subunit ribosomal proteins	483.12	462.94	496.55	615.91	426.12	547.66	509.63	488.51	506.12	349.4	334.38	363.54	672.14	653.51	824.68	290.12	368.61	302.51	0.274311	0.417319	0.144787	-0.551227	6.94523e-06	9.21711e-08	-1.30095	5.4525e-17	3.54523e-19	0.6433	0.00110863	5.7023e-06	-0.0566417	0.999989	0.606475	0.614302	5.56128e-07	1.01285e-08	-0.891168	8.59094e-05	3.09029e-06	0.780329	0.0010045	1.03269e-05	-0.121726	0.886849	0.394106	K02922//large subunit ribosomal protein L37e+ko03010//Ribosome;K02922//large subunit ribosomal protein L37e+ko03010//Ribosome	OLP92793.1|1.2e-28|60S ribosomal protein L37-A [Symbiodinium microadriaticum]	60S ribosomal protein L37
SymbC1.scaffold1291.13	Large subunit ribosomal proteins	534.88	581.39	611.71	586.29	548.46	708.23	566.18	580.61	593.52	487.21	439.66	479.76	680.51	738.58	785.29	462.45	468.5	438.56	0.204853	0.529211	0.220622	-0.343261	0.00341442	0.000124185	-0.829435	2.93779e-12	4.85328e-14	0.417743	0.0370981	0.00140028	-0.00258996	0.999989	0.981333	0.440165	1.46343e-05	4.46768e-07	-0.587719	0.00114448	9.74415e-05	0.566357	0.00485368	0.0001706	-0.0353072	0.961697	0.741596	K02920//large subunit ribosomal protein L36e+ko03010//Ribosome	OLQ03454.1|8.3e-49|60S ribosomal protein L36-1 [Symbiodinium microadriaticum]	60S ribosomal protein L36
SymbC1.scaffold1291.12	Large subunit ribosomal proteins	328.65	348.13	386.53	361.74	338.21	473.51	347.49	361.73	349.7	268.79	272.53	270.98	458.41	423.93	431.83	277.64	306.27	279.97	0.25039	0.458082	0.169827	-0.415571	0.000724759	1.90581e-05	-0.744539	2.90949e-10	7.30612e-12	0.371043	0.0621071	0.00332645	0.013957	0.999989	0.907236	0.40914	1.47651e-05	4.51174e-07	-0.597197	0.00331277	0.000392496	0.698043	0.0014186	2.0157e-05	0.090976	0.899518	0.438399	K02920//large subunit ribosomal protein L36e+ko03010//Ribosome	OLQ03454.1|8.3e-49|60S ribosomal protein L36-1 [Symbiodinium microadriaticum]	60S ribosomal protein L36
SymbC1.scaffold6368.2	Large subunit ribosomal proteins	315.64	386.34	442.24	493.84	323.6	453.48	375.86	383.46	382.01	258.53	261.26	282.53	511.09	468.22	540.53	251.8	264.36	211.27	0.242465	0.55362	0.240293	-0.533452	5.61515e-08	4.28721e-10	-1.17488	3.3619e-21	1.05074e-23	0.446597	0.0564642	0.00280128	0.020011	0.999989	0.881619	0.501476	1.18803e-08	1.24323e-10	-0.928995	2.36786e-05	5.41641e-07	0.808789	0.00057681	3.83044e-06	-0.130656	0.814025	0.280431	K02918//large subunit ribosomal protein L35e+ko03010//Ribosome;K02918//large subunit ribosomal protein L35e+ko03010//Ribosome	OLQ11191.1|3.9e-17|60S ribosomal protein L35 [Symbiodinium microadriaticum]	60S ribosomal protein L35
SymbC1.scaffold356.4	Large subunit ribosomal proteins	238.96	259.34	336.74	425.45	295.98	350.5	266.55	288.82	298.5	220.08	233.6	233.97	392.5	410.83	476.41	204.44	252.07	188.59	0.452755	0.155936	0.0276536	-0.344772	0.0170661	0.000921863	-1.11408	3.66675e-13	4.94221e-15	0.651003	0.00551979	6.7823e-05	-0.0190455	0.999989	0.897178	0.673081	6.90275e-09	6.53946e-11	-0.874308	0.000102482	4.00279e-06	0.802412	0.000556561	3.41761e-06	-0.0835212	0.931395	0.558316	K02918//large subunit ribosomal protein L35e+ko03010//Ribosome	OLQ11191.1|2.3e-52|60S ribosomal protein L35 [Symbiodinium microadriaticum]	60S ribosomal protein L35
SymbC1.scaffold1015.3	Large subunit ribosomal proteins	423.05	477.33	504.08	745.02	528.96	680.05	466.3	469.96	537.23	399.78	419.52	447.65	626.9	593.38	730.35	395.89	439.56	384.04	0.571608	0.0325934	0.00222319	-0.252226	0.107472	0.0108343	-0.814218	9.02405e-10	2.59629e-11	0.529202	0.0104042	0.000182938	-0.0571983	0.999989	0.640435	0.499659	1.42973e-05	4.33288e-07	-0.83107	4.66478e-05	1.33574e-06	0.790197	0.00049209	2.46113e-06	-0.0499217	0.945362	0.666503	K02917//large subunit ribosomal protein L35Ae+ko03010//Ribosome	ADV03036.1|4.4e-48|ribosomal protein L35A [Karlodinium veneficum]	60S ribosomal protein L35
SymbC1.scaffold193.9	Large subunit ribosomal proteins	144.74	168.81	199.96	228.27	150.68	213.39	165.41	168.32	166.41	123.69	121.43	123.92	205.89	211.6	242.25	116.66	137.01	108.64	0.289075	0.445348	0.162008	-0.464265	9.51325e-06	1.34175e-07	-0.973497	1.25935e-12	1.89421e-14	0.398475	0.120544	0.00972833	0.0522048	0.999989	0.700774	0.484142	3.32038e-06	7.97782e-08	-0.828624	0.000209259	1.04051e-05	0.821869	0.00050367	2.81795e-06	-0.0165943	0.988769	0.894143	K02915//large subunit ribosomal protein L34e+ko03010//Ribosome;K02915//large subunit ribosomal protein L34e+ko03010//Ribosome	ADV03019.1|1.2e-46|ribosomal protein L34 [Karlodinium veneficum]	60S ribosomal protein L35
SymbC1.scaffold5627.3	Large subunit ribosomal proteins	526.04	577.36	660.2	637.66	532.41	643.68	586.02	556.03	572.63	432.56	471.71	430.93	714.29	777.38	753.61	429.46	440.19	402.02	0.133919	0.736579	0.43029	-0.391304	2.97286e-05	4.81198e-07	-0.936765	3.17693e-20	1.18797e-22	0.393969	0.0528855	0.00250139	0.0528166	0.999989	0.650827	0.475954	5.56761e-10	3.797e-12	-0.644726	0.000165398	7.60079e-06	0.598517	0.00190643	3.42724e-05	-0.06056	0.929979	0.539266	K02912//large subunit ribosomal protein L32e+ko03010//Ribosome;K02912//large subunit ribosomal protein L32e+ko03010//Ribosome	OLP79468.1|1.7e-61|60S ribosomal protein L32 [Symbiodinium microadriaticum]	60S ribosomal protein L32
SymbC1.scaffold96.16	Large subunit ribosomal proteins	219.83	267.05	354.82	428.8	284.39	368.98	297.66	266.67	300.49	189.68	216.22	241.2	408.64	378.11	472.93	214.73	244.36	194.51	0.368957	0.290008	0.0776408	-0.380019	0.00270901	9.38655e-05	-1.1289	2.81768e-19	1.23448e-21	0.584091	0.0121762	0.000236672	0.00327724	0.999989	0.981481	0.630639	1.07433e-11	4.19609e-14	-0.871361	5.3384e-05	1.57985e-06	0.772847	0.00116563	1.36116e-05	-0.10609	0.889523	0.401243	K02908//large subunit ribosomal protein L30e+ko03010//Ribosome;K02908//large subunit ribosomal protein L30e+ko03010//Ribosome;K02908//large subunit ribosomal protein L30e+ko03010//Ribosome;K02908//large subunit ribosomal protein L30e+ko03010//Ribosome;K02908//large subunit ribosomal protein L30e+ko03010//Ribosome	OLQ09009.1|1.3e-55|60S ribosomal protein L30 [Symbiodinium microadriaticum]	60S ribosomal protein L30
SymbC1.scaffold96.17	Large subunit ribosomal proteins	339.25	397.69	471.97	573.89	371.62	502.36	375.94	351.27	381.09	251.63	298.79	351	538.48	517.12	677.85	238.41	300.43	235.11	0.373887	0.294378	0.0797493	-0.34038	0.0771798	0.00682485	-1.33202	7.25486e-17	4.85884e-19	0.577548	0.0216339	0.000588646	0.120611	0.999989	0.396655	0.741951	2.55258e-09	2.10845e-11	-1.08112	4.90867e-06	6.44786e-08	0.854085	0.00109549	1.21864e-05	-0.22798	0.692481	0.159992	K02908//large subunit ribosomal protein L30e+ko03010//Ribosome;K02908//large subunit ribosomal protein L30e+ko03010//Ribosome;K02908//large subunit ribosomal protein L30e+ko03010//Ribosome	OLQ09009.1|2.7e-45|60S ribosomal protein L30 [Symbiodinium microadriaticum]	60S ribosomal protein L30
SymbC1.scaffold11278.1	Large subunit ribosomal proteins	1672.31	2051.03	2407.86	3324.72	2174.71	2379.73	2039.87	1973.48	2183.68	1494.03	1609.01	1792.84	2916.02	3014.47	3336.62	1428.85	1598.54	1239.21	0.443723	0.1716	0.032276	-0.363934	0.00168726	5.29815e-05	-1.24591	1.29927e-23	3.04559e-26	0.634381	0.00312115	2.73962e-05	-0.00300497	0.999989	0.98233	0.673996	3.56673e-15	4.77754e-18	-1.01395	3.72142e-06	4.44683e-08	0.826022	0.00050367	2.8061e-06	-0.19757	0.613071	0.111235	K02903//large subunit ribosomal protein L28e+ko03010//Ribosome;K02903//large subunit ribosomal protein L28e+ko03010//Ribosome;K02903//large subunit ribosomal protein L28e+ko03010//Ribosome;K02903//large subunit ribosomal protein L28e+ko03010//Ribosome;K02903//large subunit ribosomal protein L28e+ko03010//Ribosome;K02903//large subunit ribosomal protein L28e+ko03010//Ribosome;K02903//large subunit…	OLQ07845.1|1.3e-48|60S ribosomal protein L28 [Symbiodinium microadriaticum]	60S ribosomal protein L28
SymbC1.scaffold3066.8	Large subunit ribosomal proteins	765.95	923.68	1160.85	1348.59	928.27	1196.47	1004.73	953.18	990.04	618.86	714.93	739.15	1326.69	1346.64	1561.64	665.28	746.99	600.6	0.367442	0.281442	0.0740048	-0.532998	2.99848e-07	2.77221e-09	-1.18637	2.22439e-21	6.70391e-24	0.596236	0.0119844	0.000229326	-0.0307207	0.999989	0.82997	0.60946	2.22262e-11	9.6757e-14	-0.913645	9.11211e-06	1.5159e-07	0.887117	9.84404e-05	1.50437e-07	-0.0335427	0.968433	0.781589	K02903//large subunit ribosomal protein L28e+ko03010//Ribosome;K02903//large subunit ribosomal protein L28e+ko03010//Ribosome	OLQ07845.1|2.2e-51|60S ribosomal protein L28 [Symbiodinium microadriaticum]	60S ribosomal protein L28
SymbC1.scaffold27.14	Large subunit ribosomal proteins	590.92	653.61	842.74	1164.99	713.94	924.98	721.07	688.88	713.67	558.83	591.52	633.45	932.44	959.44	1107.57	504.35	576.12	491.4	0.502854	0.113241	0.0164717	-0.310728	0.00549259	0.00021974	-1.04544	5.66101e-17	3.72819e-19	0.594386	0.00761009	0.000114084	-0.0681551	0.999989	0.619973	0.565075	2.32447e-10	1.31678e-12	-0.918304	2.98661e-05	7.39606e-07	0.768794	0.0011007	1.22946e-05	-0.160757	0.708077	0.171811	K02898//large subunit ribosomal protein L26e+ko03010//Ribosome;K02898//large subunit ribosomal protein L26e+ko03010//Ribosome;K02898//large subunit ribosomal protein L26e+ko03010//Ribosome;K02898//large subunit ribosomal protein L26e+ko03010//Ribosome;K02898//large subunit ribosomal protein L26e+ko03010//Ribosome;K02898//large subunit ribosomal protein L26e+ko03010//Ribosome	ADV03033.1|5.2e-46|ribosomal protein L26 [Karlodinium veneficum]	60S ribosomal protein L26
SymbC1.scaffold27.16	Large subunit ribosomal proteins	368.76	455.65	538.09	758.91	530.99	655.49	476.43	409.05	518.15	411.26	404.87	442.63	664.52	656.39	777.5	346.67	410.53	309.84	0.587198	0.0448001	0.00359662	-0.189367	0.318103	0.0544303	-1.09319	3.06006e-15	2.69842e-17	0.649247	0.00417547	4.52878e-05	-0.0246808	0.999989	0.867212	0.665832	8.46382e-10	6.11728e-12	-0.995135	2.81054e-06	2.95037e-08	0.783679	0.000442411	1.95648e-06	-0.225461	0.534813	0.0766172	K02898//large subunit ribosomal protein L26e+ko03010//Ribosome;K02898//large subunit ribosomal protein L26e+ko03010//Ribosome	ADV03033.1|1.3e-59|ribosomal protein L26 [Karlodinium veneficum]	60S ribosomal protein L26
SymbC1.scaffold1321.5	Large subunit ribosomal proteins	215.4	222.55	270.85	226.74	202.89	259.93	271.4	278.72	254.87	169.71	169.38	158.39	291.57	321.61	321.22	179.82	175.95	170.36	0.0556181	0.907738	0.75143	-0.718617	6.59101e-14	1.92142e-16	-0.946149	5.71594e-18	3.19014e-20	0.440664	0.0378383	0.00144698	-0.161283	0.999989	0.197086	0.302489	0.00293919	0.000236956	-0.524598	0.0033956	0.000406224	0.62372	0.00172058	2.83019e-05	0.0864471	0.888725	0.399909	K02896//large subunit ribosomal protein L24e+ko03010//Ribosome;K02896//large subunit ribosomal protein L24e+ko03010//Ribosome	OLQ12680.1|2.2e-64|60S ribosomal protein L24 [Symbiodinium microadriaticum]	60S ribosomal protein L24
SymbC1.scaffold4912.1	Large subunit ribosomal proteins	539.74	615.33	686.02	841.6	585.81	712.13	594.46	588.67	649.68	387.3	450.88	472.32	703.79	774.37	766.7	452.43	484.83	408.2	0.306012	0.346523	0.104478	-0.507498	9.24963e-06	1.29078e-07	-0.855418	7.81805e-14	9.11942e-16	0.334586	0.139003	0.012442	0.0196058	0.999989	0.871232	0.380905	1.45685e-05	4.44352e-07	-0.798647	7.29646e-05	2.46285e-06	0.848418	0.0001992	5.20279e-07	0.0441177	0.956734	0.71149	K02896//large subunit ribosomal protein L24e+ko03010//Ribosome;K02896//large subunit ribosomal protein L24e+ko03010//Ribosome	OLQ12680.1|6.7e-35|60S ribosomal protein L24 [Symbiodinium microadriaticum]	60S ribosomal protein L24
SymbC1.scaffold3084.4	Large subunit ribosomal proteins	48.5	41.3	50.41	59.27	77.6	72.56	50.55	53.88	47.45	79.99	87.37	72.95	53.65	60.91	52.49	56.17	59.01	53.08	0.641928	0.00375343	8.00475e-05	0.612711	6.58271e-06	8.64462e-08	-0.106211	0.591925	0.405498	0.29972	0.264437	0.0372635	-0.09863	0.999989	0.471374	0.218666	0.185655	0.0452534	-0.435076	0.0167285	0.00315066	-0.0396991	0.906054	0.785213	-0.494819	0.0136625	0.000102254	K02895//large subunit ribosomal protein L24+ko03010//Ribosome;K02895//large subunit ribosomal protein L24+ko03010//Ribosome;K02895//large subunit ribosomal protein L24+ko03010//Ribosome;K02895//large subunit ribosomal protein L24+ko03010//Ribosome	OLQ04053.1|2.5e-71|50S ribosomal protein L24 [Symbiodinium microadriaticum]	50S ribosomal protein L24
SymbC1.scaffold257.7	Large subunit ribosomal proteins	132.66	142.45	176.53	220.64	165.51	216.13	161.89	162.12	159.7	104.38	118.89	128	189.12	211.1	233.83	118.4	139.99	114.77	0.501143	0.092458	0.0118624	-0.484731	0.00202978	6.61039e-05	-0.890337	1.21353e-08	4.51075e-10	0.529993	0.0321985	0.001135	-0.0813095	0.999989	0.571154	0.480234	0.000231196	1.13421e-05	-0.82922	0.000123665	5.16773e-06	0.922644	0.000121146	2.28896e-07	0.0903854	0.931395	0.549103	K02894//large subunit ribosomal protein L23e+ko03010//Ribosome	OLP77660.1|1.3e-72|60S ribosomal protein L23 [Symbiodinium microadriaticum]	60S ribosomal protein L23
SymbC1.scaffold24744.1	Large subunit ribosomal proteins	69.47	102.84	130.95	159.41	117.8	136.8	105.16	108.84	108.14	73.58	109.8	100.24	139.08	146.24	135.79	89.42	85.98	63.85	0.516538	0.123478	0.018809	-0.328718	0.151596	0.0179299	-0.920432	4.68097e-08	2.02208e-09	0.536217	0.0515299	0.00241033	-0.0897712	0.999989	0.590359	0.4811	0.00059151	3.46636e-05	-0.864682	0.000287481	1.57473e-05	0.778185	0.00236311	4.99017e-05	-0.0905561	0.931395	0.595715	K02893//large subunit ribosomal protein L23Ae+ko03010//Ribosome;K02893//large subunit ribosomal protein L23Ae+ko03010//Ribosome	OLP92909.1|2.4e-30|60S ribosomal protein L23a [Symbiodinium microadriaticum]	60S ribosomal protein L23a
SymbC1.scaffold943.2	Large subunit ribosomal proteins	359.65	469.26	535.72	756.28	474.5	562.5	479.64	452.49	499.55	347.2	363.03	388.55	645.26	615.47	706.54	350.46	380.03	307.83	0.472706	0.158208	0.0283541	-0.404261	0.000188251	3.99834e-06	-1.03702	1.08667e-17	6.30747e-20	0.560228	0.0167226	0.000387994	-0.0512596	0.999989	0.721403	0.548939	4.14772e-10	2.67371e-12	-0.912632	4.22728e-05	1.18375e-06	0.846139	0.000487931	2.42678e-06	-0.0742376	0.9258	0.526836	K02891//large subunit ribosomal protein L22e+ko03010//Ribosome;K02891//large subunit ribosomal protein L22e+ko03010//Ribosome;K02891//large subunit ribosomal protein L22e+ko03010//Ribosome;K02891//large subunit ribosomal protein L22e+ko03010//Ribosome	ACU45069.1|4.1e-42|ribosomal protein L22, partial [Pfiesteria piscicida]	ribosomal protein L22, partial
SymbC1.scaffold943.1	Large subunit ribosomal proteins	345.18	439.75	527.73	692.42	446.5	532.89	467.51	411.03	472.66	298.34	333.46	377.93	589.35	565.33	661.71	326.52	333.86	278.22	0.424921	0.214375	0.047053	-0.444027	0.000760406	2.01618e-05	-1.07649	2.80756e-18	1.48075e-20	0.500364	0.0469919	0.002065	-0.0222113	0.999989	0.88083	0.517378	1.30806e-07	1.94193e-09	-0.96289	8.9508e-06	1.47939e-07	0.866541	0.000416449	1.71254e-06	-0.100657	0.898233	0.430858	K02891//large subunit ribosomal protein L22e+ko03010//Ribosome;K02891//large subunit ribosomal protein L22e+ko03010//Ribosome;K02891//large subunit ribosomal protein L22e+ko03010//Ribosome	ADV03028.1|1.7e-42|ribosomal protein L22 [Karlodinium veneficum]	ribosomal protein L22
SymbC1.scaffold1954.5	Large subunit ribosomal proteins	300.11	367.95	418.48	578.3	357.57	424.56	360.91	349.03	376.5	256.51	287.67	303.32	506.45	507.76	569.36	239.52	294.92	225.22	0.402883	0.240005	0.0564169	-0.384342	0.001191	3.49846e-05	-1.16721	8.84637e-19	4.09794e-21	0.572945	0.00804391	0.000124839	0.0154318	0.999989	0.9083	0.627751	1.11573e-12	3.1758e-15	-0.957577	3.34107e-05	8.6017e-07	0.820976	0.000814954	7.16952e-06	-0.145459	0.809928	0.27055	K02891//large subunit ribosomal protein L22e+ko03010//Ribosome;K02891//large subunit ribosomal protein L22e+ko03010//Ribosome	ACU45069.1|2.6e-46|ribosomal protein L22, partial [Pfiesteria piscicida]	ribosomal protein L22, partial
SymbC1.scaffold2899.2	Large subunit ribosomal proteins	80.84	88.03	120.62	183.46	140.79	158.02	110.94	110.01	102.05	94.7	116.65	93.85	111.22	109.17	157.81	88.66	98.99	80.72	0.798327	0.00677171	0.000186192	-0.116444	0.838547	0.401759	-0.62634	0.0027362	0.000466761	0.419778	0.267817	0.038189	-0.131607	0.999989	0.442402	0.319505	0.140483	0.0307204	-0.98295	7.12279e-06	1.09771e-07	0.813124	0.000814954	7.17812e-06	-0.174166	0.824433	0.290602	K02891//large subunit ribosomal protein L22e+ko03010//Ribosome	OLQ00453.1|7.5e-43|60S ribosomal protein L22 1 [Symbiodinium microadriaticum]	60S ribosomal protein L22 1
SymbC1.scaffold883.5	Large subunit ribosomal proteins	180.87	207.41	221.37	221.36	194.78	244.7	189.03	197.03	207.95	160.96	162.1	177.03	225.33	231.34	260.13	167.09	184.93	159.59	0.216401	0.517259	0.212084	-0.276739	0.0691015	0.00584959	-0.601502	7.36218e-06	5.53063e-07	0.284931	0.286522	0.0434673	0.033484	0.999989	0.788989	0.342945	0.00299091	0.000242628	-0.508371	0.00730145	0.00109623	0.550254	0.00716991	0.000338085	0.0284108	0.975047	0.814259	K02889//large subunit ribosomal protein L21e+ko03010//Ribosome;K02889//large subunit ribosomal protein L21e+ko03010//Ribosome;K02889//large subunit ribosomal protein L21e+ko03010//Ribosome;K02889//large subunit ribosomal protein L21e+ko03010//Ribosome	OLP85636.1|7.9e-46|60S ribosomal protein L21-1 [Symbiodinium microadriaticum]	60S ribosomal protein L21-1
SymbC1.scaffold5018.4	Large subunit ribosomal proteins	938.6	1122.76	1275.58	1608.77	1030.51	1283.94	1049	1092.59	1091.33	777.53	825.53	921.37	1370.99	1406.31	1635.71	797.05	886.57	676.25	0.326353	0.353735	0.108437	-0.386001	0.000535216	1.33385e-05	-1.02236	2.93191e-14	3.07632e-16	0.447739	0.0555695	0.00270756	0.0569272	0.999989	0.656068	0.539459	1.99064e-08	2.22201e-10	-0.865551	9.53452e-05	3.5996e-06	0.787291	0.000884309	8.13583e-06	-0.0879577	0.911873	0.487315	K02889//large subunit ribosomal protein L21e+ko03010//Ribosome	OLP85636.1|2.6e-83|60S ribosomal protein L21-1 [Symbiodinium microadriaticum]	60S ribosomal protein L21-1
SymbC1.scaffold3953.6	Large subunit ribosomal proteins	463.43	466.76	516.41	446.46	450.93	544.2	499.77	515.84	514	409.27	417.08	383.27	584.81	570.24	634.15	382.17	395.9	372.43	0.0957034	0.805349	0.532386	-0.377807	4.16647e-05	7.06789e-07	-0.769971	2.11492e-13	2.65582e-15	0.364266	0.0502205	0.00230515	-0.0753788	0.999989	0.460509	0.310397	0.000566891	3.29045e-05	-0.474395	0.0039369	0.000492195	0.417985	0.0231438	0.00220635	-0.0734554	0.899383	0.435363	K02885//large subunit ribosomal protein L19e+ko03010//Ribosome;K02885//large subunit ribosomal protein L19e+ko03010//Ribosome;K02885//large subunit ribosomal protein L19e+ko03010//Ribosome	OLQ08841.1|1.1e-73|60S ribosomal protein L19 [Symbiodinium microadriaticum]	60S ribosomal protein L19
SymbC1.scaffold7548.3	Large subunit ribosomal proteins	158.41	177.25	169.23	113.87	150.61	172.71	189.08	184.06	160.44	154.01	131.29	114.08	197.85	198.57	202.32	138.53	144.84	147.14	-0.119043	0.762669	0.466668	-0.40453	0.00287668	0.000101272	-0.609759	5.76216e-09	1.97941e-10	0.320523	0.071756	0.00419829	-0.0766829	0.999989	0.472134	0.262043	0.00895802	0.000919675	-0.142363	0.540971	0.348065	0.22795	0.38156	0.151394	0.0682191	0.931395	0.570881	K02883//large subunit ribosomal protein L18e+ko03010//Ribosome;K02883//large subunit ribosomal protein L18e+ko03010//Ribosome	OLP93158.1|2.2e-83|60S ribosomal protein L18-2 [Symbiodinium microadriaticum]	60S ribosomal protein L18-2
SymbC1.scaffold1979.3	Large subunit ribosomal proteins	557.69	649.57	687.21	844.51	584.73	771.33	646.4	653.01	670.34	488.24	491.27	530.14	795.02	735.95	877.42	471	537.06	459.55	0.302339	0.350333	0.106702	-0.410392	9.43783e-06	1.32588e-07	-0.825099	3.03788e-12	5.05253e-14	0.389369	0.0675849	0.00381255	-0.0406906	0.999989	0.720605	0.374933	4.64379e-05	1.70797e-06	-0.709449	0.000460654	2.93426e-05	0.689313	0.00165632	2.66465e-05	-0.0319862	0.965217	0.762034	K02880//large subunit ribosomal protein L17e+ko03010//Ribosome;K02880//large subunit ribosomal protein L17e+ko03010//Ribosome;K02880//large subunit ribosomal protein L17e+ko03010//Ribosome	ADV03056.1|4.4e-50|ribosomal protein L17 [Amphidinium carterae]	ribosomal protein L17
SymbC1.scaffold1593.4	Large subunit ribosomal proteins	420.56	452.06	459.01	387.64	367.94	473.24	446.2	444.44	451.51	344.28	341.56	337.92	525.89	525.88	525.14	368.04	385.22	345.89	-0.0300471	0.947648	0.849666	-0.412466	3.35998e-06	4.03304e-08	-0.630211	8.48459e-10	2.43197e-11	0.291001	0.116679	0.00923701	0.0210326	0.999989	0.834037	0.333601	1.65041e-05	5.13061e-07	-0.28261	0.137257	0.0510354	0.421581	0.0284146	0.00297127	0.123026	0.742571	0.201499	K02872//large subunit ribosomal protein L13Ae+ko03010//Ribosome;K02872//large subunit ribosomal protein L13Ae+ko03010//Ribosome;K02872//large subunit ribosomal protein L13Ae+ko03010//Ribosome;K02872//large subunit ribosomal protein L13Ae+ko03010//Ribosome;K02872//large subunit ribosomal protein L13Ae+ko03010//Ribosome	OLP92270.1|4.5e-63|60S ribosomal protein L13a [Symbiodinium microadriaticum]	60S ribosomal protein L13a
SymbC1.scaffold12147.1	Large subunit ribosomal proteins	551.6	640.39	715.82	769.42	533.77	694.15	638.02	619.12	629.26	417.05	433.01	424.2	808.1	800.14	895.71	415.52	440.09	337.21	0.20557	0.598581	0.278388	-0.551162	1.01709e-10	4.80051e-13	-1.10653	8.29823e-19	3.82087e-21	0.441845	0.0239612	0.000687775	-0.00543229	0.999989	0.960845	0.463964	7.25191e-08	9.89586e-10	-0.834555	9.17799e-05	3.40542e-06	0.762017	0.000724521	5.45555e-06	-0.0849379	0.910419	0.468159	K02873//large subunit ribosomal protein L13e+ko03010//Ribosome;K02873//large subunit ribosomal protein L13e+ko03010//Ribosome;K02873//large subunit ribosomal protein L13e+ko03010//Ribosome	OLP80398.1|1.0e-103|60S ribosomal protein L13-1 [Symbiodinium microadriaticum]	60S ribosomal protein L13-1
SymbC1.scaffold5728.4	Large subunit ribosomal proteins	788.96	920.63	991.33	1279.97	884.56	1116.77	905.98	890.88	922.59	679.32	738.04	830.88	1132.57	1149.21	1266.19	689.2	778.07	589.89	0.367443	0.225719	0.0511209	-0.302032	0.0168029	0.000902703	-0.899164	2.74646e-12	4.49121e-14	0.438209	0.0310683	0.00106216	0.00418426	0.999989	0.971239	0.471785	1.43175e-08	1.55821e-10	-0.799693	0.000147239	6.47855e-06	0.694293	0.00207669	3.91796e-05	-0.116964	0.871957	0.364791	K02873//large subunit ribosomal protein L13e+ko03010//Ribosome	OLP83445.1|2.4e-105|60S ribosomal protein L13-1 [Symbiodinium microadriaticum]	60S ribosomal protein L13-1
SymbC1.scaffold5155.5	Large subunit ribosomal proteins	324.64	396.25	416.52	300.91	263	349.35	351.87	384.1	392.11	253.91	284.2	278.88	440.09	401.4	417.4	280.62	288.86	263.46	-0.177997	0.669908	0.35001	-0.498727	0.00040757	9.72021e-06	-0.746039	5.97859e-09	2.05876e-10	0.220538	0.494386	0.125735	0.0170808	0.999989	0.901522	0.260776	0.0355669	0.00516904	-0.31062	0.169204	0.0672367	0.353446	0.147569	0.0363168	0.0280025	0.977602	0.829191	K02870//large subunit ribosomal protein L12e+ko03010//Ribosome;K02870//large subunit ribosomal protein L12e+ko03010//Ribosome	OLQ13668.1|2.5e-25|60S ribosomal protein L12 [Symbiodinium microadriaticum]	60S ribosomal protein L12
SymbC1.scaffold10420.1	Large subunit ribosomal proteins	324.13	399.12	405.17	485.57	332.9	370.66	391.19	334.34	419.57	301.83	324.96	353.61	441.73	448.13	506.26	307.77	333.55	276.92	0.201962	0.641429	0.319794	-0.260424	0.21731	0.0300081	-0.75448	2.5212e-07	1.29314e-08	0.37723	0.137966	0.0122797	-0.0149346	0.999989	0.916431	0.387876	0.00410369	0.000354085	-0.546918	0.0192875	0.00381033	0.468951	0.0631164	0.0100997	-0.0913119	0.918351	0.506168	K02865//large subunit ribosomal protein L10Ae+ko03010//Ribosome;K02865//large subunit ribosomal protein L10Ae+ko03010//Ribosome	OLP94352.1|2.6e-12|60S ribosomal protein L10a-2 [Symbiodinium microadriaticum]	60S ribosomal protein L10a
SymbC1.scaffold6509.2	Large subunit ribosomal proteins	25.71	25.11	34.42	28.62	28.01	24.65	29.28	28.21	23.25	25.55	20.53	23.55	27.51	27.86	32.23	17.47	15.4	21.66	0.0383949	0.966517	0.892815	-0.224478	0.830262	0.389446	-0.794697	0.0272047	0.00715969	0.103064	0.9163	0.685233	0.0722237	0.999989	0.765827	0.198424	0.71853	0.396608	-0.695112	0.0753744	0.022965	0.370914	0.429481	0.184346	-0.310534	0.836948	0.304286	K02865//large subunit ribosomal protein L10Ae+ko03010//Ribosome;K02865//large subunit ribosomal protein L10Ae+ko03010//Ribosome	OLP94352.1|2.7e-12|60S ribosomal protein L10a-2 [Symbiodinium microadriaticum]	60S ribosomal protein L10a
SymbC1.scaffold235.6	Large subunit ribosomal proteins	141.94	184.72	217.87	262.9	181.44	241.17	196.95	182.24	196.8	139.38	137.21	150.13	217.87	223.47	265.36	141.63	146.36	129.9	0.39894	0.241221	0.0568893	-0.533361	2.02712e-07	1.80437e-09	-0.817766	8.32779e-10	2.38435e-11	0.363613	0.227651	0.0286121	-0.0862989	0.999989	0.552663	0.30666	0.0120288	0.00132121	-0.823714	9.28995e-05	3.46772e-06	0.862039	0.0001992	5.17799e-07	0.0312901	0.967954	0.779446	K02865//large subunit ribosomal protein L10Ae+ko03010//Ribosome;K02865//large subunit ribosomal protein L10Ae+ko03010//Ribosome	OLP94352.1|8.9e-116|60S ribosomal protein L10a-2 [Symbiodinium microadriaticum]	60S ribosomal protein L10a
SymbC1.scaffold911.5	Large subunit ribosomal proteins	335	407.89	468.22	577.26	362.8	433.89	392.06	369.64	394.91	282.4	300.19	329.58	480.41	461.71	519.78	294.64	324.03	282.66	0.234928	0.56616	0.251855	-0.377674	0.000656506	1.68784e-05	-0.782327	7.66514e-13	1.10373e-14	0.282722	0.308118	0.0501606	0.0844953	0.999989	0.514873	0.397789	2.589e-06	5.92433e-08	-0.703798	0.00104145	8.58911e-05	0.714563	0.00247068	5.40955e-05	0.0029338	0.999964	0.978362	K02865//large subunit ribosomal protein L10Ae+ko03010//Ribosome;K01784//UDP-glucose 4-epimerase [EC:5.1.3.2]+ko00520//Amino sugar and nucleotide sugar metabolism+ko01100//Metabolic pathways+ko00052//Galactose metabolism;K12408//cholest-5-ene-3beta,7alpha-diol 3beta-dehydrogenase [EC:1.1.1.181]+ko01100//Metabolic pathways;K15891//NAD+-dependent farnesol dehydrogenase [EC:1.1.1.354]+ko00900//Terpen…	OLP94352.1|1.1e-31|60S ribosomal protein L10a-2 [Symbiodinium microadriaticum]	60S ribosomal protein L10a
SymbC1.scaffold976.9	amino acid degradation	42.43	33.94	29.15	12.98	26.21	20.61	36.22	40.16	30.83	32.48	28.08	25.7	24.26	25.8	20.14	34.66	31.12	35.64	-0.69704	0.0177339	0.000858381	-0.337793	0.0848282	0.00778234	0.412537	0.00662802	0.00131858	-0.497591	0.0292789	0.000964968	-0.017418	0.999989	0.905042	-0.512028	0.000377969	2.02301e-05	0.628435	0.00810368	0.00125477	-0.365718	0.199242	0.0564842	0.237413	0.517559	0.0698925	K00140//malonate-semialdehyde dehydrogenase (acetylating) / methylmalonate-semialdehyde dehydrogenase [EC:1.2.1.18 1.2.1.27]+ko00410//beta-Alanine metabolism+ko00280//Valine, leucine and isoleucine degradation+ko00640//Propanoate metabolism+ko01100//Metabolic pathways+ko01200//Carbon metabolism+ko00562//Inositol phosphate metabolism;K00140//malonate-semialdehyde dehydrogenase (acetylating) / meth…	OLQ01047.1|8.2e-202|Methylmalonate-semialdehyde dehydrogenase [acylating], mitochondrial [Symbiodinium microadriaticum]	Methylmalonate-semialdehyde dehydrogenase
SymbC1.scaffold285.4	amino acid degradation	128.84	66.57	57.88	53.62	74.13	56.03	97.93	99.58	81.71	135.23	98.75	66.94	60.09	57.06	47.89	88.78	72.18	131.35	-0.340636	0.386214	0.126436	0.060195	0.966729	0.807907	0.694044	7.16068e-05	7.23561e-06	-0.494046	0.139228	0.012466	-0.108416	0.999989	0.671344	-0.664522	1.62761e-10	8.81138e-13	0.528862	0.021961	0.00450955	-0.527326	0.040499	0.00514309	-0.0294559	0.99334	0.925019	K00253//isovaleryl-CoA dehydrogenase [EC:1.3.8.4]+ko00280//Valine, leucine and isoleucine degradation+ko01100//Metabolic pathways;K00253//isovaleryl-CoA dehydrogenase [EC:1.3.8.4]+ko00280//Valine, leucine and isoleucine degradation+ko01100//Metabolic pathways	GBG33368.1|4.4e-137|Long-chain specific acyl-CoA dehydrogenase, mitochondrial [Hondaea fermentalgiana]	Isovaleryl-CoA-dehydrogenase
SymbC1.scaffold409.5	amino acid degradation	95.66	86.06	65.89	50.88	87.06	68.57	91.62	90.93	85.81	126.51	121.36	101.77	64.92	62.6	50.67	111.84	93.19	125.04	-0.169484	0.66205	0.341891	0.305143	0.0127124	0.000638478	0.761885	9.41147e-10	2.71826e-11	-0.388866	0.0739369	0.00439551	-0.109498	0.999989	0.369323	-0.498143	1.68408e-07	2.61295e-09	0.543554	0.00655407	0.000957205	-0.555719	0.00736201	0.000354088	-0.0388863	0.961697	0.744859	K00253//isovaleryl-CoA dehydrogenase [EC:1.3.8.4]+ko00280//Valine, leucine and isoleucine degradation+ko01100//Metabolic pathways;K00253//isovaleryl-CoA dehydrogenase [EC:1.3.8.4]+ko00280//Valine, leucine and isoleucine degradation+ko01100//Metabolic pathways;K00253//isovaleryl-CoA dehydrogenase [EC:1.3.8.4]+ko00280//Valine, leucine and isoleucine degradation+ko01100//Metabolic pathways	XP_001420963.1|8.2e-142|predicted protein [Ostreococcus lucimarinus CCE9901]	Isovaleryl-CoA-dehydrogenase
SymbC1.scaffold1897.4	amino acid degradation	205.76	167.72	144.4	134.88	207.29	158.2	203.05	211.77	196.17	303.39	292.98	255.72	140.74	130.92	118.94	276.13	239.85	311.07	0.0194428	0.972099	0.905183	0.445063	6.16188e-06	7.95512e-08	0.950618	5.48874e-20	2.11371e-22	-0.345045	0.0774177	0.00472864	-0.20039	0.999989	0.0850939	-0.545424	4.60271e-12	1.58419e-14	0.58491	0.000989358	8.02689e-05	-0.596504	0.00158832	2.48619e-05	-0.0377565	0.960756	0.726906	K00253//isovaleryl-CoA dehydrogenase [EC:1.3.8.4]+ko00280//Valine, leucine and isoleucine degradation+ko01100//Metabolic pathways;K00253//isovaleryl-CoA dehydrogenase [EC:1.3.8.4]+ko00280//Valine, leucine and isoleucine degradation+ko01100//Metabolic pathways;K00253//isovaleryl-CoA dehydrogenase [EC:1.3.8.4]+ko00280//Valine, leucine and isoleucine degradation+ko01100//Metabolic pathways;K00253//i…	OLP88671.1|9.9e-135|Acyl-CoA dehydrogenase [Symbiodinium microadriaticum]	Isovaleryl-CoA-dehydrogenase
SymbC1.scaffold4135.2	amino acid degradation	4.56	6.21	6.18	6.62	6.44	6.78	6.8	5.02	6.9	5.35	5.32	4.85	6.86	5.18	5.99	2.44	2.14	4.67	0.290945	0.574815	0.258835	-0.28068	0.669296	0.220925	-0.984896	0.0054648	0.00104889	0.113116	0.896622	0.635283	-0.108176	0.999989	0.633658	0.014832	0.987216	0.944127	-1.13264	0.00191536	0.000192563	0.481665	0.176236	0.0470893	-0.632653	0.398396	0.0365848	K17725//sulfur dioxygenase [EC:1.13.11.18]+ko00920//Sulfur metabolism;K17725//sulfur dioxygenase [EC:1.13.11.18]+ko00920//Sulfur metabolism;K17725//sulfur dioxygenase [EC:1.13.11.18]+ko00920//Sulfur metabolism;K17725//sulfur dioxygenase [EC:1.13.11.18]+ko00920//Sulfur metabolism	OLP94141.1|1.9e-151|Persulfide dioxygenase ETHE1, mitochondrial [Symbiodinium microadriaticum]	Sulfur dioxygenase ETHE1
SymbC1.scaffold2214.1	amino acid degradation	18.9	13.06	14.09	8.47	14.7	12.49	18.98	15.71	12.08	23.97	17.8	17.04	10.92	10.38	9.33	16.55	15.11	17.19	-0.322263	0.45126	0.165776	0.294222	0.456715	0.101112	0.638958	0.0039675	0.000721813	-0.40324	0.271704	0.0393403	-0.0294692	0.999989	0.87551	-0.427733	0.0869566	0.0162533	0.553279	0.047496	0.01247	-0.622014	0.0355123	0.00418965	-0.108329	0.931395	0.559529	K11717//cysteine desulfurase / selenocysteine lyase [EC:2.8.1.7 4.4.1.16]+ko00450//Selenocompound metabolism+ko01100//Metabolic pathways;K22207//L-cysteine desulfhydrase [EC:4.4.1.28]+ko01100//Metabolic pathways+ko00270//Cysteine and methionine metabolism;K11717//cysteine desulfurase / selenocysteine lyase [EC:2.8.1.7 4.4.1.16]+ko00450//Selenocompound metabolism+ko01100//Metabolic pathways;K22207…	OLP96297.1|3.2e-142|Glycosyltransferase 8 domain-containing protein 1 [Symbiodinium microadriaticum]	L-cysteine desulfhydrase
SymbC1.scaffold4768.5	amino acid degradation	73.14	56.52	42.9	24.89	48.67	41.69	61.01	66.34	54.59	69.26	64.5	56.73	42.96	41.6	31.18	63.12	56.15	69.97	-0.468799	0.155799	0.0276163	0.0384506	0.946135	0.710372	0.597015	1.34978e-05	1.08366e-06	-0.485024	0.0599621	0.00312441	-0.069043	0.999989	0.647191	-0.563265	4.07254e-06	1.00578e-07	0.584388	0.0104748	0.00173216	-0.561214	0.0193789	0.00165682	-0.00629619	0.999964	0.95698	K00387//sulfite oxidase [EC:1.8.3.1]+ko00920//Sulfur metabolism+ko01100//Metabolic pathways;K00387//sulfite oxidase [EC:1.8.3.1]+ko00920//Sulfur metabolism+ko01100//Metabolic pathways	QDZ17568.1|1.8e-111|sulfite oxidase [Chloropicon primus]	Sulfite oxidase
SymbC1.scaffold285.5	amino acid degradation	7.32	5.55	6.48	7.96	6.21	5.65	7.49	6.02	7.12	9.29	6.84	6.82	4.72	4.64	4.88	8.45	5.19	10.52	0.117397	0.844387	0.599301	0.105421	0.906295	0.540483	0.61314	0.0218268	0.00548852	-0.344715	0.364588	0.0688451	-0.0738235	0.999989	0.676527	-0.414648	0.071375	0.0124824	0.144845	0.729577	0.557265	-0.0385842	0.943016	0.855737	0.0834605	0.956349	0.70924	K00387//sulfite oxidase [EC:1.8.3.1]+ko00920//Sulfur metabolism+ko01100//Metabolic pathways;K00387//sulfite oxidase [EC:1.8.3.1]+ko00920//Sulfur metabolism+ko01100//Metabolic pathways;K00387//sulfite oxidase [EC:1.8.3.1]+ko00920//Sulfur metabolism+ko01100//Metabolic pathways	OLP79005.1|1.2e-251|putative sulfite oxidase, mitochondrial [Symbiodinium microadriaticum]	Sulfite oxidase
BGI_novel_G008061	amino acid degradation	45.98	37.13	34.73	15.16	27.59	18.47	32.4	36.25	32.65	34.21	35.01	28.87	29.33	28.73	22.97	40.37	34.86	42.43	-0.825082	0.00130835	1.6946e-05	-0.0781327	0.886584	0.501913	0.420468	0.00468449	0.000876765	-0.459327	0.0299916	0.00100846	0.212735	0.999989	0.0989224	-0.235504	0.140531	0.0307405	0.805095	0.000216896	1.08757e-05	-0.513174	0.0367148	0.00440774	0.264585	0.420038	0.0416041	K07513//acetyl-CoA acyltransferase 1 [EC:2.3.1.16]+ko04146//Peroxisome+ko00280//Valine, leucine and isoleucine degradation+ko00592//alpha-Linolenic acid metabolism+ko01100//Metabolic pathways+ko01110//Biosynthesis of secondary metabolites+ko01212//Fatty acid metabolism+ko01040//Biosynthesis of unsaturated fatty acids+ko00071//Fatty acid degradation		3-ketoacyl-CoA thiolase 3
BGI_novel_G009954	amino acid degradation	30.21	30.24	26.32	14.56	22.65	15.98	25.02	23.02	23.95	23.18	23.53	25.75	22.28	20.72	19.1	31.59	28.22	29.65	-0.604902	0.0113602	0.000420805	-0.0208891	0.974735	0.855142	0.411709	0.00296577	0.000513123	-0.410681	0.0336249	0.00120596	0.267515	0.999989	0.0241314	-0.128205	0.513612	0.210533	0.620478	0.00162226	0.000155215	-0.290903	0.25042	0.0796418	0.307045	0.237331	0.0125064	K07513//acetyl-CoA acyltransferase 1 [EC:2.3.1.16]+ko04146//Peroxisome+ko00280//Valine, leucine and isoleucine degradation+ko00592//alpha-Linolenic acid metabolism+ko01100//Metabolic pathways+ko01110//Biosynthesis of secondary metabolites+ko01212//Fatty acid metabolism+ko01040//Biosynthesis of unsaturated fatty acids+ko00071//Fatty acid degradation		3-ketoacyl-CoA thiolase 3
SymbC1.scaffold11961.1	amino acid degradation	28.32	17.96	14.38	6.91	14.87	10.04	20.27	20.18	16.83	24.07	22.55	19.51	15.08	13.05	7.37	25.86	23.89	26.68	-0.625297	0.129106	0.020225	0.155879	0.76653	0.309098	0.977526	1.42785e-05	1.15431e-06	-0.598066	0.151627	0.0143316	0.0704072	0.999989	0.73422	-0.560758	0.0173539	0.0021032	0.975621	0.000181436	8.62598e-06	-0.70099	0.0156923	0.00118466	0.235961	0.658503	0.137317	K07513//acetyl-CoA acyltransferase 1 [EC:2.3.1.16]+ko04146//Peroxisome+ko00280//Valine, leucine and isoleucine degradation+ko00592//alpha-Linolenic acid metabolism+ko01100//Metabolic pathways+ko01110//Biosynthesis of secondary metabolites+ko01212//Fatty acid metabolism+ko01040//Biosynthesis of unsaturated fatty acids+ko00071//Fatty acid degradation;K00626//acetyl-CoA C-acetyltransferase [EC:2.3.1…	OLP84011.1|3.4e-136|Acetyl-CoA acetyltransferase [Symbiodinium microadriaticum]	3-ketoacyl-CoA thiolase 3
SymbC1.scaffold12483.1	amino acid degradation	9.43	6.43	8.4	11.97	9.66	13.14	9.13	8.05	11.4	10.02	8.26	9.72	10.17	9.47	8.43	4.7	3.52	7.18	0.574846	0.106383	0.0147661	-0.0577941	0.956489	0.7638	-0.938187	0.000870184	0.000123989	0.246479	0.649719	0.226229	-0.200207	0.999989	0.327531	0.0517434	0.921673	0.7699	-1.23552	8.28525e-05	2.94095e-06	0.444733	0.152284	0.038073	-0.787566	0.0815389	0.00168643	K07513//acetyl-CoA acyltransferase 1 [EC:2.3.1.16]+ko04146//Peroxisome+ko00280//Valine, leucine and isoleucine degradation+ko00592//alpha-Linolenic acid metabolism+ko01100//Metabolic pathways+ko01110//Biosynthesis of secondary metabolites+ko01212//Fatty acid metabolism+ko01040//Biosynthesis of unsaturated fatty acids+ko00071//Fatty acid degradation;K07513//acetyl-CoA acyltransferase 1 [EC:2.3.1.1…	OLQ13491.1|2.2e-138|3-ketoacyl-CoA thiolase A, peroxisomal [Symbiodinium microadriaticum]	3-ketoacyl-CoA thiolase 3
SymbC1.scaffold2178.1	amino acid degradation	9.68	6.81	6.88	13.22	12.52	9.48	9.53	8.46	12.17	10.13	9.08	10.92	8.29	8.8	7.31	6.35	5.13	7.17	0.643096	0.0392596	0.00294469	-0.0316397	0.974735	0.85488	-0.490526	0.0432191	0.0126527	0.1152	0.876435	0.545809	-0.319706	0.999989	0.0935145	-0.207739	0.507467	0.205847	-1.00884	7.01693e-05	2.30972e-06	0.361386	0.215873	0.0635905	-0.654083	0.0508053	0.000768911	K07513//acetyl-CoA acyltransferase 1 [EC:2.3.1.16]+ko04146//Peroxisome+ko00280//Valine, leucine and isoleucine degradation+ko00592//alpha-Linolenic acid metabolism+ko01100//Metabolic pathways+ko01110//Biosynthesis of secondary metabolites+ko01212//Fatty acid metabolism+ko01040//Biosynthesis of unsaturated fatty acids+ko00071//Fatty acid degradation;K07513//acetyl-CoA acyltransferase 1 [EC:2.3.1.1…	OLQ13491.1|3.7e-181|3-ketoacyl-CoA thiolase A, peroxisomal [Symbiodinium microadriaticum]	3-ketoacyl-CoA thiolase 3
SymbC1.scaffold1884.9	amino acid degradation	45.93	45.7	52.84	60.75	55.11	57.69	51.12	46.49	52.34	46.94	51.01	47.96	55.95	63.66	64.85	41.51	44.2	41.34	0.340615	0.157478	0.028128	-0.0677918	0.865583	0.456376	-0.644063	9.50566e-08	4.40865e-09	0.392379	0.060893	0.00321286	-0.0374108	0.999989	0.748017	0.37889	0.00038235	2.05087e-05	-0.568194	0.000381491	2.29206e-05	0.397415	0.0329785	0.00374535	-0.187568	0.52565	0.0733733	K00457//4-hydroxyphenylpyruvate dioxygenase [EC:1.13.11.27]+ko00130//Ubiquinone and other terpenoid-quinone biosynthesis+ko00350//Tyrosine metabolism+ko01100//Metabolic pathways+ko00360//Phenylalanine metabolism;K00457//4-hydroxyphenylpyruvate dioxygenase [EC:1.13.11.27]+ko00130//Ubiquinone and other terpenoid-quinone biosynthesis+ko00350//Tyrosine metabolism+ko01100//Metabolic pathways+ko00360//…	OLQ04752.1|3.2e-235|hypothetical protein AK812_SmicGene12126 [Symbiodinium microadriaticum]	4-hydroxyphenylpyruvate dioxygenase
SymbC1.scaffold45.2	amino acid degradation	7.5	6.58	6.2	7.99	7.35	6.36	6.36	6.53	8.46	7.13	5.21	7.11	8.91	7.6	7.74	4.64	5.02	7.25	0.179394	0.681139	0.361199	-0.157298	0.8199	0.376328	-0.615737	0.00522531	0.000994464	0.296282	0.366749	0.0695914	-0.0599293	0.999989	0.728183	0.250797	0.309402	0.0945258	-0.470113	0.090614	0.0293614	0.297914	0.356933	0.136377	-0.182965	0.883337	0.384696	K00815//tyrosine aminotransferase [EC:2.6.1.5]+ko00130//Ubiquinone and other terpenoid-quinone biosynthesis+ko01230//Biosynthesis of amino acids+ko00960//Tropane, piperidine and pyridine alkaloid biosynthesis+ko00350//Tyrosine metabolism+ko01100//Metabolic pathways+ko00950//Isoquinoline alkaloid biosynthesis+ko01110//Biosynthesis of secondary metabolites+ko00270//Cysteine and methionine metabolis…	XP_002507098.1|7.7e-119|tyrosine aminotransferase [Micromonas commoda]	Tyrosine aminotransferase
BGI_novel_G006310	amino acid degradation	52.76	36.25	30.99	12.25	30.08	25.53	43.48	39.97	39.85	51.07	38.62	34.17	28.33	24.15	24.48	54.09	44.42	61.09	-0.679258	0.061241	0.00601004	-0.0283169	0.971443	0.829881	0.923426	3.00021e-10	7.56018e-12	-0.535474	0.0407603	0.0016305	-0.0350871	0.999989	0.824039	-0.582251	3.22135e-06	7.7129e-08	1.07039	7.81215e-05	2.72197e-06	-0.672722	0.0250888	0.00247682	0.361218	0.315547	0.0227188	K10352//myosin heavy chain;K00826//branched-chain amino acid aminotransferase [EC:2.6.1.42]+ko00290//Valine, leucine and isoleucine biosynthesis+ko00280//Valine, leucine and isoleucine degradation+ko00770//Pantothenate and CoA biosynthesis+ko01230//Biosynthesis of amino acids+ko01100//Metabolic pathways+ko01110//Biosynthesis of secondary metabolites+ko01210//2-Oxocarboxylic acid metabolism+ko0027…		branched-chain amino acid aminotransferase
BGI_novel_G006311	amino acid degradation	41.78	31.1	28.85	17.87	37.3	24.48	37.6	47.22	32.34	44.81	42.48	35	22.08	26.19	16.47	45.97	43.38	56	-0.258832	0.542925	0.231799	0.0261161	0.974456	0.852933	1.03256	1.38846e-09	4.16518e-11	-0.545839	0.0467112	0.00204875	-0.182293	0.999989	0.262427	-0.732862	3.50947e-05	1.22907e-06	0.728783	0.00279403	0.000313585	-0.450929	0.10055	0.0205485	0.25168	0.523217	0.0725818	K10352//myosin heavy chain;K00826//branched-chain amino acid aminotransferase [EC:2.6.1.42]+ko00290//Valine, leucine and isoleucine biosynthesis+ko00280//Valine, leucine and isoleucine degradation+ko00770//Pantothenate and CoA biosynthesis+ko01230//Biosynthesis of amino acids+ko01100//Metabolic pathways+ko01110//Biosynthesis of secondary metabolites+ko01210//2-Oxocarboxylic acid metabolism+ko0027…		branched-chain amino acid aminotransferase
SymbC1.scaffold206.8	amino acid degradation	19.69	12.85	9.89	4.56	8.85	4.62	13.87	14.85	10.91	16.77	12.55	11.77	11.57	10.01	6.48	18.55	15.91	22.07	-1.05394	0.00159904	2.32108e-05	0.0166582	0.98689	0.910799	0.882437	3.86519e-06	2.70191e-07	-0.47687	0.205096	0.0238618	0.0867361	0.999989	0.643358	-0.399441	0.0637215	0.0107601	1.47769	3.36608e-09	6.67238e-12	-0.97803	0.000614744	4.27024e-06	0.45383	0.141304	0.00462785	K20283//golgin subfamily A member 4;K10352//myosin heavy chain;K16487//spindle assembly abnormal protein 6;K00826//branched-chain amino acid aminotransferase [EC:2.6.1.42]+ko00290//Valine, leucine and isoleucine biosynthesis+ko00280//Valine, leucine and isoleucine degradation+ko00770//Pantothenate and CoA biosynthesis+ko01230//Biosynthesis of amino acids+ko01100//Metabolic pathways+ko01110//Biosy…	KAF1772736.1|4.0e-17|hypothetical protein GQ600_13944 [Phytophthora cactorum]	branched-chain amino acid aminotransferase
BGI_novel_G001679	amino acid degradation	10.95	8.25	6.93	12.21	10.76	12.5	9.27	11.06	10.89	10.53	9.74	11.62	10.74	9.29	7.57	5.62	4.11	6.59	0.504713	0.153714	0.0270665	-0.0021426	0.99997	0.990685	-0.834709	0.00237373	0.00039678	0.126355	0.879666	0.551091	-0.220352	0.999989	0.267151	-0.090158	0.847136	0.611517	-1.1952	2.38e-05	5.5e-07	0.297213	0.377229	0.148931	-0.89535	0.0123418	8.65e-05	K10527//enoyl-CoA hydratase/3-hydroxyacyl-CoA dehydrogenase [EC:4.2.1.17 1.1.1.35 1.1.1.211]+ko00592//alpha-Linolenic acid metabolism+ko01100//Metabolic pathways+ko01110//Biosynthesis of secondary metabolites+ko01212//Fatty acid metabolism+ko00071//Fatty acid degradation		Enoyl-CoA hydratase 2
BGI_novel_G004024	amino acid degradation	5.52	3.59	2.04	1.44	3.23	2.01	2.89	3.55	3.71	4.55	2.7	2.74	2.31	1.64	2.4	5.55	3.54	4.96	-0.515156	0.42719	0.150418	-0.0499136	0.976008	0.861572	0.935126	0.0170451	0.00407971	-0.528039	0.405986	0.0845609	0.092025	0.999989	0.73381	-0.460914	0.31329	0.0964305	0.850739	0.0486689	0.0128649	-0.348134	0.572813	0.298901	0.435168	0.679335	0.152083	K10527//enoyl-CoA hydratase/3-hydroxyacyl-CoA dehydrogenase [EC:4.2.1.17 1.1.1.35 1.1.1.211]+ko00592//alpha-Linolenic acid metabolism+ko01100//Metabolic pathways+ko01110//Biosynthesis of secondary metabolites+ko01212//Fatty acid metabolism+ko00071//Fatty acid degradation		Enoyl-CoA hydratase 2
SymbC1.scaffold3142.3	VB5 biosynthesis	7.67	7.87	7.91	9.8	9.15	9.74	10.02	7.3	12.79	7.77	5.48	7.17	9.53	8.1	7.87	3.34	2.76	4.34	0.356353	0.272877	0.0700942	-0.547007	0.0687305	0.00580291	-1.33826	9.52135e-09	3.45941e-10	0.154523	0.788853	0.378572	-0.305998	0.999989	0.113529	-0.15426	0.697292	0.372996	-1.5113	7.73375e-09	1.95792e-11	0.606849	0.0266534	0.00270163	-0.886435	0.0192343	0.000162685	K01652//acetolactate synthase I/II/III large subunit [EC:2.2.1.6]+ko00290//Valine, leucine and isoleucine biosynthesis+ko00770//Pantothenate and CoA biosynthesis+ko01230//Biosynthesis of amino acids+ko01100//Metabolic pathways+ko00650//Butanoate metabolism+ko01110//Biosynthesis of secondary metabolites+ko01210//2-Oxocarboxylic acid metabolism+ko00660//C5-Branched dibasic acid metabolism;K01652//a…	AAW79287.1|2.5e-169|chloroplast acetolactate synthase, partial [Heterocapsa triquetra]	acetolactate synthase I/II/III large subunit
SymbC1.scaffold6124.1	VB5 biosynthesis	15.18	17.27	16.43	20.35	24.99	19.85	15.5	15.83	19.38	24.89	25.03	31.69	14.72	14.13	14.07	31.55	29.51	31.19	0.480941	0.0282518	0.00176731	0.633733	4.00773e-05	6.73184e-07	0.985296	3.21957e-19	1.41954e-21	-0.125312	0.760988	0.342096	-0.0422716	0.999989	0.755144	-0.154765	0.409646	0.144788	0.37643	0.0187236	0.00366182	-0.168505	0.536217	0.266678	0.184542	0.664938	0.142145	K01687//dihydroxy-acid dehydratase [EC:4.2.1.9]+ko00290//Valine, leucine and isoleucine biosynthesis+ko00770//Pantothenate and CoA biosynthesis+ko01230//Biosynthesis of amino acids+ko01100//Metabolic pathways+ko01110//Biosynthesis of secondary metabolites+ko01210//2-Oxocarboxylic acid metabolism;K01687//dihydroxy-acid dehydratase [EC:4.2.1.9]+ko00290//Valine, leucine and isoleucine biosynthesis+k…	OLP94436.1|1.8e-286|Dihydroxy-acid dehydratase [Symbiodinium microadriaticum]	dihydroxy-acid dehydratase
SymbC1.scaffold1439.3	VB5 biosynthesis	1047.65	1202.81	1421.92	1442.22	1151.16	1347.75	1258.73	1199.09	1269.34	866.4	913.5	965.4	1469.51	1521.05	1665.37	943.9	1009.73	893.98	0.155861	0.686284	0.366919	-0.449644	4.5941e-07	4.42599e-09	-0.764441	4.31769e-13	5.90391e-15	0.362402	0.111814	0.00860468	-0.00365213	0.999989	0.975998	0.386985	3.25093e-06	7.7928e-08	-0.527933	0.00199215	0.00020234	0.621455	0.00118697	1.42475e-05	0.0805009	0.890408	0.402649	K01687//dihydroxy-acid dehydratase [EC:4.2.1.9]+ko00290//Valine, leucine and isoleucine biosynthesis+ko00770//Pantothenate and CoA biosynthesis+ko01230//Biosynthesis of amino acids+ko01100//Metabolic pathways+ko01110//Biosynthesis of secondary metabolites+ko01210//2-Oxocarboxylic acid metabolism;K01687//dihydroxy-acid dehydratase [EC:4.2.1.9]+ko00290//Valine, leucine and isoleucine biosynthesis+k…	OLP94426.1|1.5e-175|GTPase-activating protein GYP2 [Symbiodinium microadriaticum]	dihydroxy-acid dehydratase
BGI_novel_G006310	VB5 biosynthesis	52.76	36.25	30.99	12.25	30.08	25.53	43.48	39.97	39.85	51.07	38.62	34.17	28.33	24.15	24.48	54.09	44.42	61.09	-0.679258	0.061241	0.00601004	-0.0283169	0.971443	0.829881	0.923426	3.00021e-10	7.56018e-12	-0.535474	0.0407603	0.0016305	-0.0350871	0.999989	0.824039	-0.582251	3.22135e-06	7.7129e-08	1.07039	7.81215e-05	2.72197e-06	-0.672722	0.0250888	0.00247682	0.361218	0.315547	0.0227188	K10352//myosin heavy chain;K00826//branched-chain amino acid aminotransferase [EC:2.6.1.42]+ko00290//Valine, leucine and isoleucine biosynthesis+ko00280//Valine, leucine and isoleucine degradation+ko00770//Pantothenate and CoA biosynthesis+ko01230//Biosynthesis of amino acids+ko01100//Metabolic pathways+ko01110//Biosynthesis of secondary metabolites+ko01210//2-Oxocarboxylic acid metabolism+ko0027…		branched-chain amino acid aminotransferase
BGI_novel_G006311	VB5 biosynthesis	41.78	31.1	28.85	17.87	37.3	24.48	37.6	47.22	32.34	44.81	42.48	35	22.08	26.19	16.47	45.97	43.38	56	-0.258832	0.542925	0.231799	0.0261161	0.974456	0.852933	1.03256	1.38846e-09	4.16518e-11	-0.545839	0.0467112	0.00204875	-0.182293	0.999989	0.262427	-0.732862	3.50947e-05	1.22907e-06	0.728783	0.00279403	0.000313585	-0.450929	0.10055	0.0205485	0.25168	0.523217	0.0725818	K10352//myosin heavy chain;K00826//branched-chain amino acid aminotransferase [EC:2.6.1.42]+ko00290//Valine, leucine and isoleucine biosynthesis+ko00280//Valine, leucine and isoleucine degradation+ko00770//Pantothenate and CoA biosynthesis+ko01230//Biosynthesis of amino acids+ko01100//Metabolic pathways+ko01110//Biosynthesis of secondary metabolites+ko01210//2-Oxocarboxylic acid metabolism+ko0027…		branched-chain amino acid aminotransferase
SymbC1.scaffold688.3	VB5 biosynthesis	2.23	1.98	1.71	2.72	2.06	1.75	2.4	1.86	2.5	3.46	1.99	3.87	1.06	0.4	1.59	4.75	4.38	4.07	0.176447	0.860285	0.656612	0.337755	0.780067	0.322292	1.62673	0.00137586	0.00021017	-0.44129	0.607231	0.194701	-0.0733282	0.999989	0.802154	-0.540847	0.330351	0.104376	0.750235	0.138391	0.0515614	-0.249092	0.750611	0.504349	0.418835	0.775279	0.2305	K00606//3-methyl-2-oxobutanoate hydroxymethyltransferase [EC:2.1.2.11]+ko00770//Pantothenate and CoA biosynthesis+ko01100//Metabolic pathways+ko01110//Biosynthesis of secondary metabolites;K00606//3-methyl-2-oxobutanoate hydroxymethyltransferase [EC:2.1.2.11]+ko00770//Pantothenate and CoA biosynthesis+ko01100//Metabolic pathways+ko01110//Biosynthesis of secondary metabolites	OLP98372.1|9.8e-45|3-methyl-2-oxobutanoate hydroxymethyltransferase [Symbiodinium microadriaticum]	3-methyl-2-oxobutanoate hydroxymethyltransferase
SymbC1.scaffold468.7	VB5 biosynthesis	88.08	100.07	102.66	163.34	199.9	170.45	105.36	107.26	96.71	192.85	212.2	213.33	84.81	94.94	84.63	165.24	172.37	152.88	0.930935	1.17805e-07	1.64423e-10	0.953005	6.59948e-22	6.96264e-25	0.769294	3.88757e-11	8.01706e-13	-0.0771066	0.882018	0.556556	-0.0721953	0.999989	0.544245	-0.137329	0.354885	0.116115	-0.24346	0.140103	0.0523988	-0.0572951	0.832134	0.649546	-0.320976	0.106092	0.00261964		CAE7832694.1|0e-00|ykpB [Symbiodinium sp. CCMP2592]	Ketopantoate reductase
SymbC1.scaffold313.8	VB5 biosynthesis	16.88	17.82	14.25	7.21	11.69	8.6	13.42	14.56	14.22	15.1	16.45	14.95	14.95	12.17	9.98	17.31	16.04	16.06	-0.745314	0.00734958	0.000209877	0.148175	0.755912	0.296817	0.333905	0.114112	0.0424323	-0.366456	0.252016	0.0343015	0.238287	0.999989	0.111334	-0.116118	0.743041	0.429988	0.727531	0.00163115	0.000156293	-0.62462	0.0147426	0.0010761	0.0695129	0.937336	0.64032	K09680//type II pantothenate kinase [EC:2.7.1.33]+ko00770//Pantothenate and CoA biosynthesis+ko01100//Metabolic pathways;K09680//type II pantothenate kinase [EC:2.7.1.33]+ko00770//Pantothenate and CoA biosynthesis+ko01100//Metabolic pathways	OLP77781.1|1.3e-112|Ankyrin-1 [Symbiodinium microadriaticum]	type II pantothenate kinase
BGI_novel_G004429	VB5 biosynthesis	1.01	0.82	0.72	2.12	2.6	1.5	0.8	1.05	0.42	2.68	2.89	2.8	1.4	1.01	1.21	1.43	1.91	1.59	1.12702	0.0257571	0.00151555	1.41875	0.000237824	5.2163e-06	0.289574	0.615086	0.43067	0.40608	0.622974	0.207008	0.058258	0.999989	0.842977	0.485747	0.375063	0.126245	-0.414696	0.408082	0.227491	-0.23949	0.683201	0.414656	-0.669015	0.338069	0.0259415	K01922//phosphopantothenate---cysteine ligase (ATP) [EC:6.3.2.51]+ko00770//Pantothenate and CoA biosynthesis+ko01100//Metabolic pathways		phosphopantothenate---cysteine ligase (ATP)
																										1.70444
														0.720392	1.64763
[truncated: 2 more columns]

## Sheet: S4_C metabolism
Gene ID	note	NH4_25_1 FPKM	NH4_25_2 FPKM	NH4_25_3 FPKM	NH4_31_1 FPKM	NH4_31_2 FPKM	NH4_31_3 FPKM	NO3_25_1 FPKM	NO3_25_2 FPKM	NO3_25_3 FPKM	NO3_31_1 FPKM	NO3_31_2 FPKM	NO3_31_3 FPKM	Urea_25_1 FPKM	Urea_25_2 FPKM	Urea_25_3 FPKM	Urea_31_1 FPKM	Urea_31_2 FPKM	Urea_31_3 FPKM	log2(NH4_31/NH4_25)	Qvalue(NH4_25-vs-NH4_31)	Pvalue(NH4_25-vs-NH4_31)	log2(NO3_31/NO3_25)	Qvalue(NO3_25-vs-NO3_31)	Pvalue(NO3_25-vs-NO3_31)	log2(Urea_31/Urea_25)	Qvalue(Urea_25-vs-Urea_31)	Pvalue(Urea_25-vs-Urea_31)	log2(Urea_25/NH4_25)	Qvalue(NH4_25-vs-Urea_25)	Pvalue(NH4_25-vs-Urea_25)	log2(NH4_25/NO3_25)	Qvalue(NO3_25-vs-NH4_25)	Pvalue(NO3_25-vs-NH4_25)	log2(Urea_25/NO3_25)	Qvalue(NO3_25-vs-Urea_25)	Pvalue(NO3_25-vs-Urea_25)	log2(Urea_31/NH4_31)	Qvalue(NH4_31-vs-Urea_31)	Pvalue(NH4_31-vs-Urea_31)	log2(NH4_31/NO3_31)	Qvalue(NO3_31-vs-NH4_31)	Pvalue(NO3_31-vs-NH4_31)	log2(Urea_31/NO3_31)	Qvalue(NO3_31-vs-Urea_31)	Pvalue(NO3_31-vs-Urea_31)	Kegg Orthology	Nr	gene name
SymbC1.scaffold2069.3	photosynthesis	11.01	11.73	10.5	16.15	17.67	16.69	9.88	10.89	17.41	15.39	13.6	11.46	15.85	10.38	13.9	5.48	4.92	9.17	0.59195	0.0914599	0.0116444	0.0193816	0.991271	0.933751	-1.00362	0.00213767	0.00035094	0.256333	0.681636	0.255843	-0.185304	0.999989	0.424179	0.0700947	0.915877	0.7524	-1.30848	6.51104e-05	2.06322e-06	0.384218	0.266314	0.0873255	-0.904603	0.0581088	0.000971659	K02110//F-type H+-transporting ATPase subunit c+ko01100//Metabolic pathways+ko00190//Oxidative phosphorylation+ko00195//Photosynthesis;K02110//F-type H+-transporting ATPase subunit c+ko01100//Metabolic pathways+ko00190//Oxidative phosphorylation+ko00195//Photosynthesis	ACF28677.1|1.7e-48|chloroplast ATP synthase [Amphidinium carterae]	F-type H+-transporting ATPase subunit c
SymbC1.scaffold2861.2	photosynthesis	6782.58	7287.21	8107.99	6991.1	7376.52	7897.99	8171.48	7735.72	7972.85	7400.47	7742.26	6676.17	8880	9034.8	9698.19	6034.58	6776.13	6186.49	0.0837876	0.82582	0.563859	-0.167498	0.173792	0.021689	-0.655319	5.25256e-10	1.41593e-11	0.361921	0.064634	0.00353768	-0.0794582	0.999989	0.458595	0.305794	0.000131595	5.80948e-06	-0.351132	0.0204216	0.00410393	0.195664	0.310213	0.109665	-0.17524	0.539306	0.0781321	K02110//F-type H+-transporting ATPase subunit c+ko01100//Metabolic pathways+ko00190//Oxidative phosphorylation+ko00195//Photosynthesis;K02110//F-type H+-transporting ATPase subunit c+ko01100//Metabolic pathways+ko00190//Oxidative phosphorylation+ko00195//Photosynthesis;K02110//F-type H+-transporting ATPase subunit c+ko01100//Metabolic pathways+ko00190//Oxidative phosphorylation+ko00195//Photosynt…	OLQ04679.1|1.8e-46|ATP synthase subunit C, plastid [Symbiodinium microadriaticum]	F-type H+-transporting ATPase subunit c
SymbC1.scaffold2861.3	photosynthesis	54.14	45.06	52.93	46.34	55.82	53.24	57.4	53.93	50.48	49.69	47.89	48.19	55.83	67.86	63.08	41.18	49.7	45.89	0.097427	0.804702	0.531781	-0.188326	0.380022	0.0726498	-0.586472	4.67787e-05	4.43572e-06	0.36509	0.107117	0.00803385	-0.127616	0.999989	0.298148	0.256289	0.0622539	0.0104356	-0.292137	0.1337	0.0492052	0.179371	0.466872	0.211539	-0.131415	0.838469	0.307384	K02110//F-type H+-transporting ATPase subunit c+ko01100//Metabolic pathways+ko00190//Oxidative phosphorylation+ko00195//Photosynthesis	OLQ04679.1|2.9e-45|ATP synthase subunit C, plastid [Symbiodinium microadriaticum]	F-type H+-transporting ATPase subunit c
SymbC1.scaffold12201.1	photosynthesis	862.58	688.21	869.53	593.8	738.61	744.84	827.3	877.75	855.99	707.53	836.75	652.54	903.96	1020.46	900.03	632.22	684.79	654.61	-0.13341	0.685457	0.366034	-0.249199	0.0736652	0.00641794	-0.623695	3.40929e-10	8.75276e-12	0.271339	0.222087	0.0272665	-0.0691756	0.999989	0.533675	0.221645	0.011436	0.00124078	-0.191267	0.256639	0.118468	0.0673857	0.817636	0.621084	-0.143027	0.734851	0.192646	K02110//F-type H+-transporting ATPase subunit c+ko01100//Metabolic pathways+ko00190//Oxidative phosphorylation+ko00195//Photosynthesis	OLQ10584.1|8.6e-48|hypothetical protein AK812_SmicGene5642 [Symbiodinium microadriaticum]	F-type H+-transporting ATPase subunit c
SymbC1.scaffold2113.3	photosynthesis	5.47	5.36	5.31	7.57	7.22	7.39	6.49	5.08	6.84	5.78	6.04	4.5	8.38	5.85	5.2	3.58	2.76	3.27	0.509631	0.151909	0.0264984	-0.192277	0.820716	0.37765	-1.06803	0.000319301	3.90985e-05	0.278591	0.632096	0.213608	-0.154298	0.999989	0.4599	0.136968	0.794777	0.500775	-1.27011	1.89224e-05	3.99917e-07	0.558517	0.0808392	0.0147695	-0.689885	0.187594	0.00780294	K02115//F-type H+-transporting ATPase subunit gamma+ko01100//Metabolic pathways+ko00190//Oxidative phosphorylation+ko00195//Photosynthesis;K02115//F-type H+-transporting ATPase subunit gamma+ko01100//Metabolic pathways+ko00190//Oxidative phosphorylation+ko00195//Photosynthesis	OLP95725.1|5.8e-156|ATP synthase gamma chain [Symbiodinium microadriaticum]	F-type H+-transporting ATPase subunit gamma
SymbC1.scaffold5155.3	photosynthesis	37.03	33.95	36.02	39.87	40.42	39.2	39.04	36.08	45.91	36.26	29.22	34.22	36.65	34.34	31.45	23.14	20.54	25.29	0.244409	0.374925	0.120146	-0.298636	0.202558	0.027026	-0.666787	2.47212e-05	2.16183e-06	-0.00355206	0.996917	0.979107	-0.150712	0.999989	0.277811	-0.1435	0.527102	0.220415	-0.897374	1.67557e-06	1.48761e-08	0.412734	0.0582476	0.00888199	-0.494925	0.0691811	0.00127432	K02634//apocytochrome f+ko01100//Metabolic pathways+ko00195//Photosynthesis;K02634//apocytochrome f+ko01100//Metabolic pathways+ko00195//Photosynthesis	OLP94723.1|3.8e-152|Apocytochrome f [Symbiodinium microadriaticum]	Apocytochrome f
BGI_novel_G004102	photosynthesis	14.46	12.84	13.7	20.03	18.68	15.56	16.53	12.13	19.29	17.66	13.65	12.98	15.42	12.61	15.2	8.27	7.22	10.43	0.472589	0.0721714	0.00786302	-0.141344	0.827585	0.385668	-0.835613	1.01923e-05	7.93827e-07	0.125611	0.810814	0.413895	-0.194955	0.999989	0.244274	-0.0617153	0.88251	0.677286	-1.16205	1.73795e-07	8.39424e-10	0.434081	0.0788066	0.0141497	-0.733938	0.00830128	5.10429e-05	K02636//cytochrome b6-f complex iron-sulfur subunit [EC:7.1.1.6]+ko01100//Metabolic pathways+ko00195//Photosynthesis	OLP79984.1|6e-95|Cytochrome b6-f complex iron-sulfur subunit [Symbiodinium microadriaticum]	Cytochrome b6-f complex iron-sulfur subunit
SymbC1.scaffold1520.6	photosynthesis	60.78	51.79	48.69	35.77	55.07	51.53	57.16	54.63	57.03	67.97	65.12	64.45	36.31	40.08	32.22	71.33	65.07	73.18	-0.0955936	0.823337	0.559695	0.192585	0.188414	0.024356	0.828913	6.85975e-13	9.76272e-15	-0.492401	0.00614031	8.05022e-05	-0.0569909	0.999989	0.59576	-0.544621	6.12029e-08	8.14672e-10	0.432301	0.0210922	0.00427461	-0.317439	0.136728	0.0323909	0.0917941	0.860406	0.346621	K02641//ferredoxin--NADP+ reductase [EC:1.18.1.2]+ko01100//Metabolic pathways+ko00195//Photosynthesis;K02641//ferredoxin--NADP+ reductase [EC:1.18.1.2]+ko01100//Metabolic pathways+ko00195//Photosynthesis;K02641//ferredoxin--NADP+ reductase [EC:1.18.1.2]+ko01100//Metabolic pathways+ko00195//Photosynthesis;K02641//ferredoxin--NADP+ reductase [EC:1.18.1.2]+ko01100//Metabolic pathways+ko00195//Photos…	CAE7201081.1|0e+00|PETH [Symbiodinium natans]	Chloroplast ferredoxin-NADP{+) reductase
SymbC1.scaffold625.3	photosynthesis	15.68	10.74	7.8	4.83	12.54	5.6	13.21	15.39	11.87	16.13	16.04	8.57	9.71	6.52	5.81	15.02	12.25	21.38	-0.422925	0.492453	0.193372	-0.0249989	0.987391	0.915102	0.97248	0.00220961	0.000364476	-0.471245	0.390447	0.0788468	-0.197862	0.999989	0.393997	-0.705892	0.0163364	0.00195846	0.88194	0.0253704	0.0054496	-0.590544	0.188103	0.0518682	0.229469	0.88543	0.390189	K02641//ferredoxin--NADP+ reductase [EC:1.18.1.2]+ko01100//Metabolic pathways+ko00195//Photosynthesis;K02641//ferredoxin--NADP+ reductase [EC:1.18.1.2]+ko01100//Metabolic pathways+ko00195//Photosynthesis	OLP92834.1|7.6e-53|Ferredoxin--NADP reductase, cyanelle [Symbiodinium microadriaticum]	Chloroplast ferredoxin-NADP{+) reductase
SymbC1.scaffold625.7	photosynthesis	199.4	235.97	263.54	389.63	299.88	305.56	234.15	226.19	238.21	235.71	286.09	300.56	241.67	243.64	281.76	232.17	266.08	240.5	0.585601	0.0281134	0.00174915	0.197677	0.365579	0.0680043	-0.184839	0.254009	0.121415	0.191084	0.621549	0.205795	0.0139692	0.999989	0.91551	0.228281	0.079406	0.0143943	-0.570565	0.00352313	0.000424825	0.436308	0.0591373	0.00908174	-0.146856	0.79516	0.252407	K02693//photosystem I subunit IV+ko01100//Metabolic pathways+ko00195//Photosynthesis;K02693//photosystem I subunit IV+ko01100//Metabolic pathways+ko00195//Photosynthesis	CAE7248124.1|6e-41|PSAE2 [Symbiodinium natans]	Photosystem I subunit IV
BGI_novel_G010014	photosynthesis	73.9	58.03	53.98	54.87	54.34	46.06	67.06	64.27	66.85	82.63	72.68	56.09	50.24	46.87	44.42	72.65	65.27	94.59	-0.157482	0.651174	0.330176	0.056204	0.920546	0.634943	0.589682	4.94025e-05	4.73552e-06	-0.316207	0.159592	0.0156277	-0.0825663	0.999989	0.501527	-0.394008	0.000143433	6.48422e-06	0.439063	0.0287753	0.00643263	-0.271179	0.276302	0.092196	0.140069	0.874798	0.369117	K02699//photosystem I subunit XI+ko01100//Metabolic pathways+ko00195//Photosynthesis	CAE7600517.1|4e-173|psaL [Symbiodinium natans]	Photosystem I subunit XI
BGI_novel_G004849	photosynthesis	321.98	288.32	302.81	250.84	277.4	318.18	359.43	334.64	336.03	348.31	349.67	256.83	418.37	409.94	403.67	274.18	269.97	274.66	-0.00386278	0.992906	0.979107	-0.144642	0.612331	0.182519	-0.717623	3.5884e-13	4.82659e-15	0.492993	0.000551852	2.02087e-06	-0.161227	0.999989	0.104517	0.349918	2.96001e-05	1.00691e-06	-0.193792	0.313057	0.156065	0.0037148	0.992693	0.98086	-0.211145	0.590236	0.0990568	K02708//photosystem II cytochrome b559 subunit beta+ko01100//Metabolic pathways+ko00195//Photosynthesis;K02707//photosystem II cytochrome b559 subunit alpha+ko01100//Metabolic pathways+ko00195//Photosynthesis	OLP95888.1|7e-30|Cytochrome b559 subunit beta [Symbiodinium microadriaticum]	Photosystem II cytochrome b559 subunit beta
BGI_novel_G001997	photosynthesis	552.06	702.43	811.53	1138.41	767.09	952.13	646.7	678.5	729.96	590.16	652.25	672.51	867.05	866.13	1026.21	523.53	623.12	481.17	0.538505	0.0753976	0.00843267	-0.133547	0.526131	0.13307	-0.875323	1.01409e-10	2.29787e-12	0.45119	0.0758307	0.0045691	0.0225279	0.999989	0.873337	0.511168	3.79395e-07	6.53234e-09	-0.934879	1.11843e-05	1.99531e-07	0.726954	0.00127778	1.64348e-05	-0.221128	0.524187	0.0729422	K02712//photosystem II PsbK protein+ko01100//Metabolic pathways+ko00195//Photosynthesis	CAE7395869.1|2e-08|psbK [Symbiodinium pilosum]	Photosystem II PsbK protein
SymbC1.scaffold34937.1	photosynthesis	123.41	140.93	153.25	216	166.74	220.98	139.53	140.85	149.68	132.68	136.37	158.94	158.77	164.1	185.08	108.9	133.8	112.7	0.632047	0.0356283	0.00255298	-0.0503561	0.952375	0.742807	-0.663651	0.00087378	0.000124624	0.350313	0.291006	0.0449853	-0.0382772	0.999989	0.814615	0.335475	0.0854413	0.0158699	-0.924436	0.000127733	5.37064e-06	0.670898	0.0095485	0.000526835	-0.258635	0.676043	0.150115	K02712//photosystem II PsbK protein+ko01100//Metabolic pathways+ko00195//Photosynthesis	CAE7395869.1|6e-10|psbK, partial [Symbiodinium pilosum]	Photosystem II PsbK protein
SymbC1.scaffold52.5	photosynthesis	14.44	13.38	15.4	19.34	22.61	23.62	16.83	14.02	21.41	16.76	16.04	14.96	20.1	16.48	17.34	8.07	7.72	9.82	0.655932	0.0119692	0.000454495	-0.153476	0.813227	0.367987	-1.15883	8.20819e-09	2.9305e-10	0.350748	0.271029	0.0392077	-0.23395	0.999989	0.197978	0.122505	0.745197	0.433742	-1.43879	1.12143e-10	1.11086e-13	0.587682	0.0120009	0.000771143	-0.851047	0.00201505	6.91935e-06	K02716//photosystem II oxygen-evolving enhancer protein 1+ko01100//Metabolic pathways+ko00195//Photosynthesis;K02716//photosystem II oxygen-evolving enhancer protein 1+ko01100//Metabolic pathways+ko00195//Photosynthesis	AGL79735.1|4.3e-170|chloroplast oxygen-evolving enhancer [Symbiodinium kawagutii]	Photosystem II oxygen-evolving enhancer protein 1
SymbC1.scaffold1735.6	antenna proteins	166.34	113.65	96.34	92.63	96.18	77.02	117.32	120.66	116.18	121.82	93.94	96.87	88.49	76.55	68.91	155.45	118.54	213.31	-0.382189	0.182336	0.0357606	-0.224299	0.164611	0.0200999	0.965756	4.87e-10	1.3e-11	-0.598602	0.00748114	0.00011084	0.074552	0.999989	0.605325	-0.531974	4.51e-09	4e-11	0.745719	0.00036609	2.16e-05	-0.0652831	0.835342	0.655276	0.65599	0.00530879	2.78e-05	K08907//light-harvesting complex I chlorophyll a/b binding protein 1+ko00196//Photosynthesis - antenna proteins	OLP88743.1|2.4e-158|Caroteno-chlorophyll a-c-binding protein [Symbiodinium microadriaticum]	Caroteno-chlorophyll a-c-binding protein
SymbC1.scaffold9502.1	antenna proteins	3.51	4.05	2.27	3.6	5.51	3.76	3.77	3.74	7.36	4.42	3.58	4.98	4.29	2.82	4.02	1.35	1.75	2.5	0.408588	0.484188	0.187247	-0.186227	0.884949	0.500055	-1.01296	0.0169591	0.00405628	0.187377	0.855331	0.506738	-0.417015	0.999989	0.119186	-0.268569	0.636313	0.30879	-1.20281	0.00409659	0.00051925	0.120032	0.846329	0.671114	-1.04527	0.0732584	0.00137581	K08910//light-harvesting complex I chlorophyll a/b binding protein 4+ko00196//Photosynthesis - antenna proteins;K08909//light-harvesting complex I chlorophyll a/b binding protein 3+ko00196//Photosynthesis - antenna proteins	OLP79892.1|8.9e-57|Fucoxanthin-chlorophyll a-c binding protein A, chloroplastic [Symbiodinium microadriaticum]	Fucoxanthin-chlorophyll a-c binding protein A, chloroplastic
SymbC1.scaffold642.5	antenna proteins	1.08	0.66	0.74	0.81	1.3	0.72	2.24	1.18	0.78	1.69	0.93	1.26	1.1	1.49	1.22	0.62	0.47	0.39	0.205979	0.83478	0.57903	-0.10948	0.950903	0.732342	-1.2713	0.00715282	0.00144254	0.49179	0.458723	0.107933	-0.451759	0.999989	0.116687	-0.0398791	0.96981	0.891841	-0.855491	0.1244	0.0446885	-0.247733	0.726542	0.470748	-1.07262	0.139207	0.00446181	K08907//light-harvesting complex I chlorophyll a/b binding protein 1+ko00196//Photosynthesis - antenna proteins	CAE7465879.1|0e-00|FCPB [Symbiodinium natans]	Fucoxanthin-chlorophyll a-c binding protein B, chloroplastic
SymbC1.scaffold3177.1	antenna proteins	11.31	11.11	9.97	16.28	19.27	14	14.07	12.62	15.06	18.1	18.31	20.28	11.32	9.64	10.5	12.96	11.57	14.14	0.675721	0.00155999	2.23e-05	0.387286	0.016166	0.00086041	0.219266	0.174524	0.0737399	-0.0025774	0.997171	0.98449	-0.324309	0.999989	0.0134356	-0.319908	0.0285774	0.00392515	-0.455774	0.0131253	0.00229938	-0.0130895	0.975725	0.930102	-0.489061	0.00805214	4.84e-05	K08907//light-harvesting complex I chlorophyll a/b binding protein 1+ko00196//Photosynthesis - antenna proteins;K08913//light-harvesting complex II chlorophyll a/b binding protein 2+ko01100//Metabolic pathways+ko00196//Photosynthesis - antenna proteins	OLQ00204.1|2.2e-289|Fucoxanthin-chlorophyll a-c binding protein B, chloroplastic [Symbiodinium microadriaticum]	Fucoxanthin-chlorophyll a-c binding protein B, chloroplastic
SymbC1.scaffold7493.1	antenna proteins	7.26	6.64	6.88	6.16	8.74	6.44	8.62	6.24	10.13	9.24	6.32	7.04	9.12	7.25	8.49	4.34	3.55	4.22	0.115805	0.848308	0.628165	-0.154485	0.878247	0.486935	-1.11212	5.11e-05	4.92e-06	0.301713	0.538267	0.150722	-0.218229	0.999989	0.311333	0.0846248	0.879513	0.671507	-0.882645	0.00562118	0.00078579	0.0584086	0.915906	0.805636	-0.819615	0.0691811	0.00127614	K08907//light-harvesting complex I chlorophyll a/b binding protein 1+ko00196//Photosynthesis - antenna proteins	OLP79026.1|4.9e-109|Fucoxanthin-chlorophyll a-c binding protein D, chloroplastic [Symbiodinium microadriaticum]	Fucoxanthin-chlorophyll a-c binding protein D, chloroplastic
SymbC1.scaffold12996.1	antenna proteins	8.96	7.47	10.87	12.37	12.53	9.45	12.29	9.67	15.21	13.85	11.45	11.93	11.74	9.18	8.2	5.05	3.83	5.5	0.381525	0.42204	0.147568	-0.0265596	0.985113	0.903131	-1.06005	0.00127514	0.00019265	0.127328	0.893327	0.598939	-0.349331	0.999989	0.127792	-0.233225	0.59895	0.275955	-1.29128	0.00013143	5.55e-06	0.0456858	0.938674	0.846371	-1.23472	0.00102187	2.87e-06	K08907//light-harvesting complex I chlorophyll a/b binding protein 1+ko00196//Photosynthesis - antenna proteins	OLP86922.1|2.7e-69|Fucoxanthin-chlorophyll a-c binding protein F, chloroplastic [Symbiodinium microadriaticum]	Fucoxanthin-chlorophyll a-c binding protein F, chloroplastic
SymbC1.scaffold3718.1	antenna proteins	37.68	36.41	37.58	48.9	47.4	45.26	42.92	34.65	47.88	42.5	37.18	41.11	41.62	37.41	37.32	28.4	24.04	31.99	0.546267	0.00703148	0.00019585	-0.0692892	0.90932	0.5656	-0.739753	5.16e-09	1.76e-10	0.196288	0.426356	0.0931991	-0.160047	0.999989	0.238167	0.0478324	0.869614	0.651843	-1.07105	1.43e-10	1.55e-13	0.477319	0.0100155	0.00057188	-0.608362	0.00067809	1.7e-06	K08907//light-harvesting complex I chlorophyll a/b binding protein 1+ko00196//Photosynthesis - antenna proteins	OLP84099.1|1.6e-177|Fucoxanthin-chlorophyll a-c binding protein F, chloroplastic [Symbiodinium microadriaticum]	Fucoxanthin-chlorophyll a-c binding protein F, chloroplastic
SymbC1.scaffold5657.2	antenna proteins	57.01	38.95	33.37	33.5	28.33	31.34	45.59	39.98	45.82	37.66	30.14	31.81	31.45	27.14	21.71	46.51	38.5	61.36	-0.305615	0.361489	0.112885	-0.422472	0.00622052	0.00025578	0.731735	3.62e-05	3.31e-06	-0.559443	0.0293752	0.00097389	-0.015056	0.999989	0.920933	-0.583076	1.25e-05	3.74e-07	0.47355	0.0382744	0.00939741	0.114981	0.7369	0.48395	0.566639	0.0304272	0.00033439	K08907//light-harvesting complex I chlorophyll a/b binding protein 1+ko00196//Photosynthesis - antenna proteins;K08912//light-harvesting complex II chlorophyll a/b binding protein 1+ko01100//Metabolic pathways+ko00196//Photosynthesis - antenna proteins;K08914//light-harvesting complex II chlorophyll a/b binding protein 3+ko01100//Metabolic pathways+ko00196//Photosynthesis - antenna proteins	OLP83973.1|2.0e-131|Fucoxanthin-chlorophyll a-c binding protein F, chloroplastic [Symbiodinium microadriaticum]	Fucoxanthin-chlorophyll a-c binding protein F, chloroplastic
SymbC1.scaffold202.11	antenna proteins	96.3	73.17	73.47	81.25	97.57	88.8	87.44	94.29	82.98	119.45	137.47	113.65	60.98	60.95	58.34	117.52	104.23	119.45	0.285232	0.142308	0.0237591	0.42544	3.61e-05	5.99e-07	0.700778	2.31e-14	2.35e-16	-0.296857	0.0658171	0.00365044	-0.0987821	0.999989	0.314573	-0.386364	2.33e-06	5.25e-08	0.124098	0.459649	0.271403	-0.211247	0.261579	0.0849497	-0.109558	0.78762	0.243986	K08907//light-harvesting complex I chlorophyll a/b binding protein 1+ko00196//Photosynthesis - antenna proteins	OLP83973.1|4.2e-152|Fucoxanthin-chlorophyll a-c binding protein F, chloroplastic [Symbiodinium microadriaticum]	Fucoxanthin-chlorophyll a-c binding protein F, chloroplastic
SymbC1.scaffold10620.1	antenna proteins	2.47	2.19	2.04	2.25	3.21	3.33	2.7	2.07	2.91	3.97	3.13	2.81	2.87	2.31	2.33	1.07	0.96	0.93	0.41127	0.480169	0.184594	0.297177	0.733035	0.274995	-1.3012	0.00238396	0.00039889	0.183369	0.856371	0.509442	-0.129905	0.999989	0.619175	0.0566314	0.944966	0.828819	-1.49223	0.00056323	3.85e-05	-0.0205547	0.980532	0.943207	-1.46185	0.00310583	1.24e-05	K08907//light-harvesting complex I chlorophyll a/b binding protein 1+ko00196//Photosynthesis - antenna proteins	OLQ06190.1|1.0e-177|Light-harvesting complex I LH38 protein [Symbiodinium microadriaticum]	light-harvesting complex I chlorophyll a/b binding protein
SymbC1.scaffold15525.1	antenna proteins	4.56	5.43	4.49	6.84	8.01	8.15	8.67	5.99	7.17	7.39	6.51	7.82	5.9	6.5	5.02	3.49	2.66	3.07	0.688577	0.0772299	0.00880219	-0.0360078	0.97889	0.874032	-1.07504	0.00191867	0.00031017	0.282464	0.683193	0.257174	-0.473928	0.999989	0.0414256	-0.206655	0.675014	0.348527	-1.45644	1.69e-05	3.46e-07	0.221534	0.630147	0.356316	-1.20643	0.00335763	1.38e-05	K08907//light-harvesting complex I chlorophyll a/b binding protein 1+ko00196//Photosynthesis - antenna proteins	CBI83416.1|2.3e-74|light-harvesting protein, partial [Cladocopium sp. C3]	light-harvesting complex I chlorophyll a/b binding protein
SymbC1.scaffold2188.2	antenna proteins	5.07	4.76	3.24	7.13	10.47	8.93	6.86	5.62	9.49	7.8	7.5	6.88	7.96	7.94	4.95	2.86	2.5	2.66	1.00377	0.00170832	2.54e-05	-0.041676	0.972534	0.835854	-1.4447	2.46e-07	1.26e-08	0.64697	0.0842801	0.00546805	-0.61747	0.999989	0.00565215	0.0145905	0.986459	0.942304	-1.75425	4.09e-10	5.71e-13	0.388353	0.200918	0.0572273	-1.35214	5.84e-06	6.17e-09	K08907//light-harvesting complex I chlorophyll a/b binding protein 1+ko00196//Photosynthesis - antenna proteins	OLP93572.1|4.2e-156|Light-harvesting complex I LH38 protein [Symbiodinium microadriaticum]	light-harvesting complex I chlorophyll a/b binding protein
SymbC1.scaffold245.22	antenna proteins	5.17	4.31	4.91	3.55	7.72	6.42	8.02	6.97	7.77	6.65	4.31	4.89	5.04	6.99	5.39	2.39	2.04	1.67	0.318731	0.609584	0.288142	-0.51033	0.243078	0.0354582	-1.47307	9.06e-05	9.38e-06	0.275982	0.711899	0.284628	-0.540472	0.999989	0.0182594	-0.274824	0.525554	0.219083	-1.4543	0.00049376	3.23e-05	0.267256	0.631494	0.357481	-1.14423	0.0375588	0.00046176	K08907//light-harvesting complex I chlorophyll a/b binding protein 1+ko00196//Photosynthesis - antenna proteins	CBI83413.1|2.6e-88|light-harvesting protein, partial [Cladocopium sp. C3]	light-harvesting complex I chlorophyll a/b binding protein
SymbC1.scaffold2821.3	antenna proteins	10.7	9.77	11.32	12.52	13.96	11.54	13.72	12.41	14.53	16.23	12.86	14.02	10.54	11.59	10.62	8.7	8.2	7.69	0.332198	0.210704	0.0457015	0.0330179	0.963992	0.796984	-0.659205	0.0001712	1.93e-05	0.0615641	0.914065	0.680792	-0.327594	0.999989	0.0207038	-0.259747	0.139318	0.0304061	-0.913657	3.92e-06	4.75e-08	-0.0110817	0.980589	0.943353	-0.93987	1.54e-06	1.12e-09	K13126//polyadenylate-binding protein+ko03015//mRNA surveillance pathway+ko03018//RNA degradation+ko03013//RNA transport;K08907//light-harvesting complex I chlorophyll a/b binding protein 1+ko00196//Photosynthesis - antenna proteins	CBI83419.1|1.3e-238|light-harvesting protein, partial [Cladocopium sp. C3]	light-harvesting complex I chlorophyll a/b binding protein
SymbC1.scaffold5079.2	antenna proteins	11.25	10.03	11.72	13	16.65	14.48	13.89	12.35	18.03	15.99	13.49	15.5	13.66	10.87	10.09	7.46	5.72	6.41	0.479603	0.0582875	0.00553785	-0.0083847	0.998789	0.955141	-0.907901	2.72e-06	1.82e-07	0.113175	0.846259	0.489834	-0.375744	0.999989	0.0232935	-0.261149	0.258012	0.0720819	-1.25742	1.24e-09	2.12e-12	0.118988	0.714969	0.455462	-1.14818	9.39e-09	4.7e-12	K08907//light-harvesting complex I chlorophyll a/b binding protein 1+ko00196//Photosynthesis - antenna proteins	CBI83420.1|2.5e-251|light-harvesting protein, partial [Cladocopium sp. C3]	light-harvesting complex I chlorophyll a/b binding protein
SymbC1.scaffold1128.6	antenna proteins	52.87	38.05	35.01	45.38	44.76	38.3	44.03	44.99	47.15	63	56.11	53.74	36.86	31.06	28.84	60.65	52.39	82.54	0.121127	0.774826	0.483829	0.305323	0.0306093	0.00196373	0.884954	2e-08	7.9e-10	-0.300295	0.298926	0.0471539	-0.102434	0.999989	0.461504	-0.402523	0.00064365	3.85e-05	0.462435	0.028818	0.00644861	-0.260667	0.223621	0.0669992	0.179073	0.768992	0.22481	K08907//light-harvesting complex I chlorophyll a/b binding protein 1+ko00196//Photosynthesis - antenna proteins	CBI83422.1|4.4e-245|light-harvesting protein, partial [Cladocopium sp. C3]	light-harvesting complex I chlorophyll a/b binding protein
SymbC1.scaffold3683.4	antenna proteins	61.52	66.63	74.09	71	55.93	64.3	82.68	83.49	80.07	55.32	58.85	52.49	62.59	68.45	69.38	47.19	51.22	42.72	0.0157777	0.979499	0.929987	-0.577335	1.49e-06	1.63e-08	-0.614793	2.47e-05	2.16e-06	0.0517538	0.925947	0.7123	-0.258602	0.999989	0.0362683	-0.197028	0.161438	0.0372926	-0.554621	0.0071345	0.00106067	0.34727	0.136662	0.0323676	-0.225086	0.570417	0.0898111	K08907//light-harvesting complex I chlorophyll a/b binding protein 1+ko00196//Photosynthesis - antenna proteins	CBI83421.1|9e-55|light-harvesting protein, partial [Cladocopium sp. C3]	light-harvesting complex I chlorophyll a/b binding protein
SymbC1.scaffold5622.1	antenna proteins	99.05	65.42	59.87	73.61	66.38	56.81	75.15	68.55	77.71	86.55	76.83	79.04	49.81	48.55	40.05	113.28	97.65	130.01	-0.0787796	0.873863	0.681729	0.0957415	0.790575	0.337034	1.16889	2.41e-19	1.03e-21	-0.589327	0.0143604	0.00031397	0.0192834	0.999989	0.899303	-0.580061	2.59e-07	4.25e-09	0.641632	0.00064072	4.55e-05	-0.13065	0.661481	0.389335	0.48921	0.00891121	5.53e-05	K08907//light-harvesting complex I chlorophyll a/b binding protein 1+ko00196//Photosynthesis - antenna proteins	OLP80826.1|4.4e-114|Light-harvesting complex I LH38 protein [Symbiodinium microadriaticum]	light-harvesting complex I chlorophyll a/b binding protein
SymbC1.scaffold22344.1	calvin cycle	9.85	6.77	6.91	7.79	6.99	8.19	7.07	8.31	13.16	8.03	8.77	7.26	9.84	7.99	7.73	4.46	3.07	5.96	0.0460359	0.961259	0.881565	-0.190276	0.87971	0.489265	-1.02611	0.00977108	0.00209546	0.164996	0.872567	0.53879	-0.177375	0.999989	0.497504	-0.0195084	0.98553	0.938823	-0.853541	0.0534029	0.0145677	0.0535651	0.942618	0.854877	-0.78117	0.268096	0.0163267	NA	OLQ08563.1|9.2e-55|Ribulose bisphosphate carboxylase, chloroplastic [Symbiodinium microadriaticum]	ribulose-1,5-bisphosphate carboxylase
SymbC1.scaffold23876.1	calvin cycle	50.26	37.75	32.93	39.43	48.58	38.29	58.94	54.51	58.74	54.4	45.57	46.41	45.33	39.83	36.19	21.77	17.91	21.62	0.153023	0.704022	0.388034	-0.245745	0.243636	0.0355734	-1.09361	2.53e-11	4.99e-13	0.092987	0.879357	0.550775	-0.478854	0.728504	0.00083082	-0.387838	0.00361255	0.0003034	-1.12961	1.46e-08	4.12e-11	-0.0714903	0.829769	0.645842	-1.21605	1.28e-11	3.22e-15	NA	OLQ15302.1|1.0e-105|Ribulose bisphosphate carboxylase, chloroplastic [Symbiodinium microadriaticum]	ribulose-1,5-bisphosphate carboxylase
SymbC1.scaffold7348.1	calvin cycle	22.44	23.24	23.04	23.96	21.26	22.87	20.55	17.98	26.73	18.94	17.94	21.03	22.49	21.1	20.38	15.36	11.62	18.02	0.0597285	0.901705	0.738148	-0.203124	0.650108	0.207768	-0.598995	0.00243809	0.00040883	-0.0594577	0.91654	0.686487	0.0880881	0.999989	0.591304	0.0475207	0.910025	0.739905	-0.696944	0.00318133	0.00037144	0.380752	0.13376	0.0313272	-0.327503	0.524187	0.0729988	NA	OLQ08563.1|3.0e-109|Ribulose bisphosphate carboxylase, chloroplastic [Symbiodinium microadriaticum]	ribulose-1,5-bisphosphate carboxylase
SymbC1.scaffold9010.1	calvin cycle	8.61	10.69	10.89	14.59	10.31	11.34	11.96	8.35	14.25	10.81	8.52	10.67	13.49	11.03	9.58	7.84	6.65	8.1	0.356217	0.439568	0.158439	-0.206994	0.806703	0.356743	-0.782811	0.00520602	0.00099007	0.23369	0.714297	0.287628	-0.196353	0.999989	0.38126	0.038729	0.951593	0.851081	-0.874998	0.00479354	0.00063864	0.374815	0.322286	0.116091	-0.498415	0.40907	0.0387068	NA	OLQ08562.1|5.6e-61|Ribulose bisphosphate carboxylase, chloroplastic [Symbiodinium microadriaticum]	ribulose-1,5-bisphosphate carboxylase
SymbC1.scaffold22004.1	calvin cycle	13.52	10.24	7.42	11.45	10.66	7.7	12.67	9.6	18.16	13.46	10.64	10.72	11.97	10.92	8.41	4.54	4.49	3.55	0.0862289	0.921502	0.789723	-0.1963	0.876	0.483043	-1.24574	0.00418098	0.00076759	0.0531286	0.966433	0.851355	-0.282581	0.999989	0.287716	-0.251975	0.666372	0.339387	-1.23856	0.00648409	0.00094316	-0.0264485	0.975777	0.930509	-1.22275	0.0331353	0.00037798	NA	ADI87561.1|8.2e-39|ribulose-1,5-bisphosphate carboxylase/oxygenase large subunit, partial [Symbiodinium sp. clade B]	ribulose-1,5-bisphosphate carboxylase/oxygenase large subunit, partial
BGI_novel_G004010	calvin cycle	21.26	23.6	22.99	34.04	28.03	30.82	24.33	19.4	26.93	23.07	20.59	23.24	23.07	41.18	21.55	20.1	15.96	20.56	0.523669	0.0407073	0.00311236	-0.105894	0.858929	0.444649	-0.695578	0.00273838	0.00046721	0.355785	0.393166	0.0798938	-0.0421973	0.999989	0.779759	0.295499	0.582955	0.262995	-0.830036	4.94e-05	1.43e-06	0.612822	0.00541092	0.00020713	-0.228212	0.640442	0.124977	K00134//glyceraldehyde 3-phosphate dehydrogenase [EC:1.2.1.12]+ko00010//Glycolysis / Gluconeogenesis+ko01230//Biosynthesis of amino acids+ko01100//Metabolic pathways+ko01110//Biosynthesis of secondary metabolites+ko00710//Carbon fixation in photosynthetic organisms+ko01200//Carbon metabolism;K01869//leucyl-tRNA synthetase [EC:6.1.1.4]+ko00970//Aminoacyl-tRNA biosynthesis	OLQ01316.1|0e-00|Glyceraldehyde-3-phosphate dehydrogenase, chloroplastic [Symbiodinium microadriaticum]	Glyceraldehyde-3-phosphate dehydrogenase, chloroplastic
SymbC1.scaffold2041.6	calvin cycle	308.35	313.75	303.89	446.84	400.02	423.46	338.39	291.95	376.89	339.77	271.51	298.29	344.51	307.11	312.78	216.55	190.49	247.71	0.53629	0.0051303	0.00012431	-0.177228	0.393471	0.0769151	-0.671213	2.05e-10	5.02e-12	0.11395	0.671991	0.246057	-0.105828	0.999989	0.33369	0.0224692	0.926027	0.780572	-1.07553	6.44e-12	4.68e-15	0.630902	0.00059278	3.95e-06	-0.458992	0.0106584	7.29e-05	K00134//glyceraldehyde 3-phosphate dehydrogenase [EC:1.2.1.12]+ko00010//Glycolysis / Gluconeogenesis+ko01230//Biosynthesis of amino acids+ko01100//Metabolic pathways+ko01110//Biosynthesis of secondary metabolites+ko00710//Carbon fixation in photosynthetic organisms+ko01200//Carbon metabolism;K01869//leucyl-tRNA synthetase [EC:6.1.1.4]+ko00970//Aminoacyl-tRNA biosynthesis	OLQ01316.1|0e-00|Glyceraldehyde-3-phosphate dehydrogenase, chloroplastic [Symbiodinium microadriaticum]	Glyceraldehyde-3-phosphate dehydrogenase, chloroplastic
SymbC1.scaffold11285.1	calvin cycle	43.41	39.99	40.33	48.03	62.98	50.85	58.26	49.19	66.91	52.8	45.08	43.77	56.63	50.42	44.13	14.91	14.02	16.13	0.439133	0.0362073	0.00261468	-0.308841	0.114985	0.0119058	-1.77568	1.31e-35	9.11e-39	0.33561	0.114151	0.00890919	-0.437527	0.755121	0.00088643	-0.0949728	0.712909	0.389946	-1.85142	2.85e-29	1.59e-33	0.323955	0.115082	0.0251684	-1.53538	9.55e-23	7.97e-27	K00615//transketolase [EC:2.2.1.1]+ko00030//Pentose phosphate pathway+ko01230//Biosynthesis of amino acids+ko01100//Metabolic pathways+ko01110//Biosynthesis of secondary metabolites+ko00710//Carbon fixation in photosynthetic organisms+ko01200//Carbon metabolism;K00615//transketolase [EC:2.2.1.1]+ko00030//Pentose phosphate pathway+ko01230//Biosynthesis of amino acids+ko01100//Metabolic pathways+ko…	AAW79357.1|1.9e-184|chloroplast transketolase [Heterocapsa triquetra]	chloroplast transketolase
SymbC1.scaffold21725.1	calvin cycle	10.34	7.38	10.59	13	12.2	10.8	14.97	10.68	14.8	7.5	11.02	8.77	10.97	7.6	9.45	4.25	1.09	4.78	0.403603	0.373996	0.119498	-0.533985	0.170022	0.0210391	-1.43522	0.0005537	7.33e-05	0.0395122	0.971495	0.872215	-0.414881	0.999989	0.0635769	-0.390498	0.243505	0.0665314	-1.75943	3.06e-05	7.61e-07	0.509908	0.168704	0.0441049	-1.17023	0.0606212	0.00104066	K00615//transketolase [EC:2.2.1.1]+ko00030//Pentose phosphate pathway+ko01230//Biosynthesis of amino acids+ko01100//Metabolic pathways+ko01110//Biosynthesis of secondary metabolites+ko00710//Carbon fixation in photosynthetic organisms+ko01200//Carbon metabolism;K00615//transketolase [EC:2.2.1.1]+ko00030//Pentose phosphate pathway+ko01230//Biosynthesis of amino acids+ko01100//Metabolic pathways+ko…	OLQ00755.1|5.6e-52|Transketolase-1, chloroplastic [Symbiodinium microadriaticum]	chloroplast transketolase
SymbC1.scaffold3156.2	calvin cycle	8.19	8.11	9.37	7.7	8.02	8.88	9.77	7.71	10.36	7.24	7.11	5.16	9.55	8.69	7.73	4.58	5.78	5.37	0.024592	0.974019	0.910983	-0.50136	0.122661	0.013091	-0.803095	0.00141908	0.00021796	0.0644193	0.935665	0.740343	-0.0911646	0.999989	0.633331	-0.0155181	0.982372	0.928743	-0.736929	0.00968541	0.0015689	0.456019	0.165162	0.0427426	-0.278517	0.787375	0.243452	K01624//fructose-bisphosphate aldolase, class II [EC:4.1.2.13]+ko00010//Glycolysis / Gluconeogenesis+ko00030//Pentose phosphate pathway+ko01230//Biosynthesis of amino acids+ko01100//Metabolic pathways+ko00051//Fructose and mannose metabolism+ko01110//Biosynthesis of secondary metabolites+ko00710//Carbon fixation in photosynthetic organisms+ko01200//Carbon metabolism	OLQ09478.1|1.5e-223|Fructose-bisphosphate aldolase [Symbiodinium microadriaticum]	fructose-bisphosphate aldolase, class II
SymbC1.scaffold9474.1	calvin cycle	9.79	14	14.4	31.92	26.38	24.72	15.34	13.68	14.5	21.23	23.75	24.31	19.37	16.61	22.38	21.24	22.78	17.76	1.13067	5e-05	2.5e-07	0.613526	0.00138157	4.15e-05	0.0205487	0.951968	0.908961	0.553165	0.101636	0.00744379	-0.15297	0.999989	0.417011	0.433407	0.0385744	0.00573314	-0.540816	0.0208317	0.0042096	0.405158	0.110908	0.0237779	-0.148907	0.871127	0.363941	K01624//fructose-bisphosphate aldolase, class II [EC:4.1.2.13]+ko00010//Glycolysis / Gluconeogenesis+ko00030//Pentose phosphate pathway+ko01230//Biosynthesis of amino acids+ko01100//Metabolic pathways+ko00051//Fructose and mannose metabolism+ko01110//Biosynthesis of secondary metabolites+ko00710//Carbon fixation in photosynthetic organisms+ko01200//Carbon metabolism;K01624//fructose-bisphosphate …	NA	fructose-bisphosphate aldolase, class II
SymbC1.scaffold9497.1	calvin cycle	125.52	130.75	153.45	218.1	237.78	234.51	173.11	164.96	151.04	241.66	262.84	216.22	192.33	200.11	196.29	217.35	241.15	214.83	0.871259	4.64e-07	8.73e-10	0.54163	8e-07	8.12e-09	0.0575192	0.735335	0.569894	0.590594	0.00035741	1.09e-06	-0.213079	0.999989	0.0583506	0.399622	4.99e-06	1.28e-07	-0.20805	0.21921	0.095382	0.146274	0.531025	0.262399	-0.0812691	0.911178	0.478291	K01624//fructose-bisphosphate aldolase, class II [EC:4.1.2.13]+ko00010//Glycolysis / Gluconeogenesis+ko00030//Pentose phosphate pathway+ko01230//Biosynthesis of amino acids+ko01100//Metabolic pathways+ko00051//Fructose and mannose metabolism+ko01110//Biosynthesis of secondary metabolites+ko00710//Carbon fixation in photosynthetic organisms+ko01200//Carbon metabolism;K01624//fructose-bisphosphate …	OLQ00349.1|1.6e-130|Fructose-bisphosphate aldolase [Symbiodinium microadriaticum]	fructose-bisphosphate aldolase, class II
SymbC1.scaffold312.4	calvin cycle	3.56	4.01	2.75	2.92	4.17	4.29	3.68	2.89	3.43	4.65	3.78	3.1	4.31	3.27	4.22	2.67	2.95	2.9	0.202964	0.737524	0.431709	0.0164577	0.994271	0.944168	-0.648334	0.039455	0.0113196	0.166764	0.838414	0.470318	0.0260117	0.999989	0.908229	0.212067	0.648542	0.32029	-0.656555	0.0515963	0.0138923	0.237806	0.618308	0.343715	-0.416277	0.614324	0.111782	K01783//ribulose-phosphate 3-epimerase [EC:5.1.3.1]+ko00030//Pentose phosphate pathway+ko01230//Biosynthesis of amino acids+ko00040//Pentose and glucuronate interconversions+ko01100//Metabolic pathways+ko01110//Biosynthesis of secondary metabolites+ko00710//Carbon fixation in photosynthetic organisms+ko01200//Carbon metabolism;K01783//ribulose-phosphate 3-epimerase [EC:5.1.3.1]+ko00030//Pentose p…	OLP89554.1|8.7e-58|hypothetical protein AK812_SmicGene28972 [Symbiodinium microadriaticum]	Ribulose-phosphate 3-epimerase
SymbC1.scaffold9458.2	photorespiration	4	2.31	2.04	2.6	3.03	1.56	3.81	2.87	3.13	3.87	4.76	3.11	2.87	2.19	1.6	3.82	3.99	5.45	-0.100812	0.912776	0.765358	0.19823	0.859015	0.444871	0.814513	0.0279885	0.00741361	-0.197114	0.853704	0.504246	-0.167285	0.999989	0.520706	-0.386556	0.404706	0.142119	0.689922	0.0891132	0.0287159	-0.47277	0.326855	0.118645	0.161551	0.931395	0.552596		OLQ04496.1|1.9e-27|Phosphoglycolate phosphatase [Symbiodinium microadriaticum]	phosphoglycolate phosphatase
[truncated: 188 more rows]
[truncated: 3 more columns]

## Sheet: S5_ROS homeostasis
Gene ID	note	NH4_25_1 FPKM	NH4_25_2 FPKM	NH4_25_3 FPKM	NH4_31_1 FPKM	NH4_31_2 FPKM	NH4_31_3 FPKM	NO3_25_1 FPKM	NO3_25_2 FPKM	NO3_25_3 FPKM	NO3_31_1 FPKM	NO3_31_2 FPKM	NO3_31_3 FPKM	Urea_25_1 FPKM	Urea_25_2 FPKM	Urea_25_3 FPKM	Urea_31_1 FPKM	Urea_31_2 FPKM	Urea_31_3 FPKM	log2(NH4_31/NH4_25)	Qvalue(NH4_25-vs-NH4_31)	Pvalue(NH4_25-vs-NH4_31)	log2(NO3_31/NO3_25)	Qvalue(NO3_25-vs-NO3_31)	Pvalue(NO3_25-vs-NO3_31)	log2(Urea_31/Urea_25)	Qvalue(Urea_25-vs-Urea_31)	Pvalue(Urea_25-vs-Urea_31)	log2(Urea_25/NH4_25)	Qvalue(NH4_25-vs-Urea_25)	Pvalue(NH4_25-vs-Urea_25)	log2(NH4_25/NO3_25)	Qvalue(NO3_25-vs-NH4_25)	Pvalue(NO3_25-vs-NH4_25)	log2(Urea_25/NO3_25)	Qvalue(NO3_25-vs-Urea_25)	Pvalue(NO3_25-vs-Urea_25)	log2(Urea_31/NH4_31)	Qvalue(NH4_31-vs-Urea_31)	Pvalue(NH4_31-vs-Urea_31)	log2(NH4_31/NO3_31)	Qvalue(NO3_31-vs-NH4_31)	Pvalue(NO3_31-vs-NH4_31)	log2(Urea_31/NO3_31)	Qvalue(NO3_31-vs-Urea_31)	Pvalue(NO3_31-vs-Urea_31)	Kegg Orthology	Nr	gene name
[truncated: 74 more rows]
[truncated: 2 more columns]

[truncated: 4 more sheets: S6_transporter, S7_cell division, S8_general information, S9_sotfware setting information]
